# Supplementary material for: Global distribution of surface soil organic carbon in urban greenspaces
Source: Nat Commun. 2024 Jan 27;15:806. doi: 10.1038/s41467-024-44887-y (PMC11258340; doi:10.1038/s41467-024-44887-y)
Supplement: Supplementary file 4 — Supplementary Data 1 [file 41467_2024_44887_MOESM4_ESM.xlsx]

## Sheet: Sheet1
id	lat	lon	city	country	continent	UGSA(km2)	SOCD(Mg/ha)(0-20cm)	SOCS(Tg)(0-20cm)
1	5.10658	7.36667	Aba	Nigeria	Africa	42.9426	46.7182	0.20062
2	5.34534	-4.02679	Abidjan	Côte d'Ivoire	Africa	112.392	38.3999	0.431583
3	6.44852	2.35566	Abomey-Calavi	Benin	Africa	57.46	47.0134	0.270139
4	24.4648	54.3618	Abu Dhabi	United Arab Emirates	Asia	5.07481	41.7633	0.0211941
5	9.05735	7.48976	Abuja	Nigeria	Africa	114.28	37.1449	0.424492
6	16.8634	-99.8901	Acapulco de Juarez	Mexico	Northern America	24.5741	45.4617	0.111718
7	5.55602	-0.1969	Accra	Ghana	Africa	127.621	42.3421	0.540374
8	37.0017	35.3289	Adana	Turkey	Asia	29.1594	42.9828	0.125335
9	26.4344	50.1033	Ad-Dammam	Saudi Arabia	Asia	4.89652	45.5846	0.0223206
10	9.02497	38.7469	Addis Ababa	Ethiopia	Africa	76.901	43.9825	0.33823
11	-34.9287	138.599	Adelaide	Australia	Oceania	245.696	57.5552	1.41411
12	12.7988	45.0359	Aden	Yemen	Asia	0.00277733	47.5614	1.32094e-05
13	30.4248	-9.5937	Agadir	Morocco	Africa	2.52879	45.6191	0.0115361
14	23.8364	91.275	Agartala	India	Asia	14.3024	48.2812	0.0690538
15	27.1833	78.0167	Agra	India	Asia	38.1455	37.9835	0.14489
16	21.8833	-102.3	Aguascalientes	Mexico	Northern America	18.87	47.0816	0.0888428
17	31.3203	48.6693	Ahvaz	Iran	Asia	2.18074	43.4262	0.00947011
18	26.45	74.6333	Ajmer	India	Asia	8.82898	39.0856	0.0345086
19	41.0814	-81.519	Akron	United States	Northern America	137.382	69.9841	0.961457
20	7.25256	5.19312	Akure	Nigeria	Africa	64.9117	63.0113	0.409017
21	42.66	-73.78	Albany	United States	Northern America	261.237	68.8051	1.79745
22	35.1107	-106.61	Albuquerque	United States	Northern America	25.5029	48.0895	0.122642
23	36.2136	37.1571	Aleppo	Syria	Asia	1.52295	40.3643	0.00614727
24	31.1925	29.9046	Alexandria	Egypt	Africa	7.48618	39.4735	0.0295505
25	36.7525	3.04197	Algiers	Algeria	Africa	56.3512	51.0996	0.287953
26	36.5024	40.7477	Al-Hasakah	Syria	Asia	0.730399	42.5152	0.00310531
27	14.7978	42.9545	Al-Hudaydah	Yemen	Asia	0.0180131	45.1376	8.13067e-05
28	27.8833	78.0833	Aligarh	India	Asia	9.24139	38.4843	0.0355649
29	40.6091	-75.476	Allentown-Bethlehem	United States	Northern America	310.994	67.8726	2.1108
30	31.0364	31.3807	Al-Mansurah	Egypt	Africa	5.00345	49.4529	0.0247435
31	43.2472	76.9101	Almaty	Kazakhstan	Asia	148.301	66.2855	0.983023
32	35.95	39.0167	Al-Raqqa	Syria	Asia	2.19176	45.7426	0.0100257
33	31.9552	35.945	Amman	Jordan	Asia	1.19201	49.3575	0.00588345
34	20.9333	77.75	Amravati	India	Asia	15.9912	44.2737	0.0707992
35	31.631	74.8755	Amritsar	India	Asia	30.6678	39.2088	0.120245
36	52.374	4.88969	Amsterdam	Netherlands	Europe	260.414	77.5194	2.01871
37	39.9199	32.8543	Ankara	Turkey	Asia	23.9038	49.7731	0.118977
38	30.543	117.053	Anqing	China	Asia	40.122	41.6232	0.167001
39	37.3236	126.822	Ansan	South Korea	Asia	24.6407	52.7341	0.129941
40	41.1236	122.99	Anshan	China	Asia	123.452	47.4237	0.585454
41	36.9081	30.6956	Antalya	Turkey	Asia	18.8293	37.993	0.0715382
42	-18.9137	47.5361	Antananarivo	Madagascar	Africa	24.0092	38.8838	0.0933569
43	51.2199	4.40346	Antwerpen	Belgium	Europe	227.805	76.1235	1.73413
44	36.0944	114.35	Anyang,China	China	Asia	64.2097	38.5106	0.247275
45	-10.9111	-37.0717	Aracaju	Brazil	South America	19.2387	46.3301	0.0891332
46	34.0917	49.6892	Arak	Iran	Asia	2.1013	50.6067	0.010634
47	38.2498	48.2933	Ardabil	Iran	Asia	2.28342	54.1406	0.0123626
48	-16.3989	-71.535	Arequipa	Peru	South America	10.6397	50.2556	0.0534706
49	25.2919	51.4244	Ar-Rayyan	Qatar	Asia	1.45615	42.616	0.00620551
50	23.6833	86.9833	Asansol	India	Asia	18.6843	39.5233	0.0738463
51	37.95	58.3833	Ashgabat	Turkmenistan	Asia	10.4094	43.7059	0.0454952
52	15.3333	38.9333	Asmara	Eritrea	Africa	11.1212	41.6121	0.0462775
53	29.9681	32.5475	As-Suways	Egypt	Africa	0.36442	45.4892	0.00165772
54	51.1801	71.446	Astana	Kazakhstan	Asia	38.3098	58.0535	0.222402
55	46.3497	48.0408	Astrakhan	Russia	Europe	32.2484	50.8456	0.163969
56	-25.3007	-57.6359	Asuncion	Paraguay	South America	165.299	55.6031	0.919113
57	37.9534	23.749	Athens	Greece	Europe	56.6162	54.7129	0.309763
58	33.76	-84.4	Atlanta	United States	Northern America	1675.27	63.1582	10.5807
59	-36.8667	174.767	Auckland	New Zealand	Oceania	305.381	67.9401	2.07477
60	19.8766	75.3433	Aurangabad	India	Asia	18.3186	43.5189	0.0797208
61	30.27	-97.74	Austin	United States	Northern America	490.403	54.2981	2.6628
62	10.6507	122.946	Bacolod	Philippines	Asia	18.4492	45.0451	0.0831048
63	33.3406	44.4009	Baghdad	Iraq	Asia	6.3695	46.6337	0.0297034
64	17.3367	96.4797	Bago	Myanmar	Asia	7.29058	37.0838	0.0270363
65	29.4	71.6833	Bahawalpur	Pakistan	Asia	6.86786	45.229	0.0310626
66	41.9373	126.423	Baishan	China	Asia	13.0523	54.0105	0.0704963
67	35.3573	-119.032	Bakersfield	United States	Northern America	18.6076	45.8958	0.085401
68	40.3777	49.892	Baku	Azerbaijan	Asia	6.47712	56.8479	0.0368211
69	-1.26753	116.829	Balikpapan	Indonesia	Asia	9.67599	47.647	0.0461031
70	39.2904	-76.6122	Baltimore	United States	Northern America	602.566	71.5874	4.31362
71	12.65	-8	Bamako	Mali	Africa	18.0714	38.307	0.069226
72	-5.4254	105.258	Bandar Lampung	Indonesia	Asia	63.8074	47.2183	0.301287
73	-6.91939	107.608	Bandung	Indonesia	Asia	82.2009	49.6897	0.408454
74	12.9719	77.5937	Bangalore	India	Asia	244.347	45.7981	1.11906
75	32.1167	20.0667	Banghazi	Libya	Africa	1.13351	46.8958	0.00531571
76	13.722	100.525	Bangkok	Thailand	Asia	482.878	45.6374	2.20373
77	4.36122	18.555	Bangui	Central African Republic	Africa	49.1164	43.2346	0.212353
78	-3.32442	114.591	Banjarmasin	Indonesia	Asia	30.3195	49.5118	0.150117
79	13.4531	-16.6794	Banjul	Gambia	Africa	52.3812	42.0315	0.220166
80	38.8511	115.49	Baoding	China	Asia	100.609	38.0457	0.382774
81	34.3651	107.2	Baoji	China	Asia	64.8649	37.2463	0.241598
82	40.6522	109.822	Baotou	China	Asia	93.8639	44.3964	0.416722
83	41.3888	2.15899	Barcelona	Spain	Europe	84.2823	57.8851	0.487869
84	28.35	79.4167	Bareilly	India	Asia	28.2866	37.8664	0.107111
85	41.1177	16.8512	Bari	Italy	Europe	21.6776	53.6059	0.116204
86	53.3606	83.7636	Barnaul	Russia	Europe	21.6263	68.4714	0.148079
87	10.0739	-69.3228	Barquisimeto	Venezuela	South America	16.272	43.4619	0.0707213
88	10.9639	-74.7964	Barranquilla	Colombia	South America	35.0553	54.2267	0.190094
89	47.5584	7.57327	Basel	Switzerland	Europe	116.218	74.6652	0.867745
90	30.4972	47.8149	Basra	Iraq	Asia	0.0656522	47.7962	0.000313792
91	1.11908	104.031	Batam	Indonesia	Asia	11.8477	47.4499	0.0562175
92	30.4507	-91.1546	Baton Rouge	United States	Northern America	218.258	61.5384	1.34312
93	31.8662	106.733	Bazhong	China	Asia	5.33996	40.6669	0.0217159
94	31.2518	34.7913	Be'er Sheva	Israel	Asia	0.585443	41.4149	0.00242461
95	39.9075	116.397	Beijing	China	Asia	1109.37	28.3642	3.14663
96	33.9	35.4833	Beirut	Lebanon	Asia	10.4362	51.8796	0.0541427
97	-1.45614	-48.479	Belem	Brazil	South America	63.1895	49.5655	0.313202
98	54.5947	-5.92981	Belfast	United Kingdom	Europe	104.128	79.5534	0.828371
99	15.8521	74.5045	Belgaum	India	Asia	13.468	42.6315	0.0574162
100	44.8176	20.4633	Belgrade	Serbia	Europe	79.989	60.6261	0.484942
101	-19.9208	-43.9378	Belo Horizonte	Brazil	South America	162.139	43.0359	0.697779
102	25.3164	82.9822	Benares	India	Asia	32.6265	42.211	0.13772
103	32.9408	117.361	Bengbu	China	Asia	79.6348	43.0354	0.342712
104	6.33504	5.62749	Benin City	Nigeria	Africa	92.5537	53.9846	0.499647
105	41.2886	123.765	Benxi	China	Asia	41.6123	48.2496	0.200778
106	45.698	9.66895	Bergamo	Italy	Europe	42.6681	70.9966	0.302929
107	52.5244	13.4105	Berlin	Germany	Europe	417.216	68.6104	2.86254
108	21.7667	72.15	Bhavnagar	India	Asia	7.33138	38.0127	0.0278686
109	19.3	73.0667	Bhiwandi	India	Asia	17.2179	39.9375	0.0687639
110	23.2667	77.4	Bhopal	India	Asia	65.1519	37.3232	0.243168
111	20.2333	85.8333	Bhubaneswar	India	Asia	24.1938	40.2641	0.0974141
112	10.95	106.817	Bien Hoa	Vietnam	Asia	43.7255	41.744	0.182528
113	27.307	105.284	Bijie	China	Asia	13.8597	48.1454	0.0667281
114	28.0167	73.3	Bikaner	India	Asia	1.10063	38.9909	0.00429144
115	22.0783	82.1457	Bilaspur	India	Asia	18.517	42.5536	0.0787967
116	37.3811	118.011	Binzhou	China	Asia	50.4977	35.9184	0.18138
117	33.5157	-86.8011	Birmingham	United States	Northern America	312.741	66.3783	2.07592
118	52.4814	-1.8998	Birmingham (West Midlands)	United Kingdom	Europe	472.683	78.0982	3.69157
119	42.87	74.59	Bishkek	Kyrgyzstan	Asia	59.2809	52.0373	0.308482
120	-15.785	35.0085	Blantyre-Limbe	Malawi	Africa	81.535	39.9996	0.326137
121	-29.1211	26.214	Bloemfontein	South Africa	Africa	48.6778	53.9049	0.262397
122	11.1771	-4.2979	Bobo-Dioulasso	Burkina Faso	Africa	31.4372	43.8791	0.137944
123	-6.60648	106.802	Bogor	Indonesia	Asia	63.8112	44.1985	0.282036
124	4.60971	-74.0817	Bogota	Colombia	South America	84.8494	51.0259	0.432951
125	24.85	89.3667	Bogra	Bangladesh	Asia	17.6986	44.163	0.0781623
126	23.7873	85.9562	Bokaro Steel City	India	Asia	3.97299	38.9254	0.0154651
127	44.4938	11.3387	Bologna	Italy	Europe	66.3541	61.455	0.407779
128	44.8404	-0.5805	Bordeaux	France	Europe	159.254	66.0072	1.05119
129	42.3479	-71.0645	Boston	United States	Northern America	1303.65	59.9984	7.82171
130	7.69385	-5.03031	Bouake	Côte d'Ivoire	Africa	35.5858	47.3159	0.168377
131	33.8703	115.777	Bozhou	China	Asia	15.4251	48.5309	0.0748593
132	-15.7797	-47.9297	Brasilia	Brazil	South America	153.366	47.5429	0.729145
133	-4.26583	15.2832	Brazzaville	Republic of Congo	Africa	52.5705	39.1098	0.205602
134	53.0752	8.80777	Bremen	Germany	Europe	171.126	73.6912	1.26105
135	41.167	-73.2048	Bridgeport-Stamford	United States	Northern America	334.674	70.699	2.36611
136	-27.4679	153.028	Brisbane	Australia	Oceania	844.916	57.3538	4.84592
137	51.4552	-2.5966	Bristol	United Kingdom	Europe	115.343	81.508	0.94014
138	50.8467	4.34992	Bruxelles-Brussel	Belgium	Europe	218.168	77.9415	1.70044
139	7.12539	-73.1198	Bucaramanga	Colombia	South America	22.7217	46.9068	0.10658
140	44.4328	26.1043	Bucharest	Romania	Europe	147.525	55.5166	0.819009
141	37.4989	126.783	Bucheon	South Korea	Asia	13.7367	57.9429	0.0795942
142	47.498	19.0399	Budapest	Hungary	Europe	354.867	60.299	2.13981
143	-34.6051	-58.4004	Buenos Aires	Argentina	South America	693.205	58.4751	4.05352
144	42.8879	-78.8716	Buffalo	United States	Northern America	347.949	73.9926	2.57456
145	-3.3822	29.3644	Bujumbura	Burundi	Africa	38.2094	41.8891	0.160056
146	-2.50833	28.8608	Bukavu	Democratic Republic of the Congo	Africa	5.64606	44.2715	0.024996
147	-20.15	28.5833	Bulawayo	Zimbabwe	Africa	43.8069	46.1622	0.202222
148	31.2565	32.2841	Bur Sa'id	Egypt	Africa	0.142082	39.8832	0.000566667
149	26.326	43.975	Buraydah	Saudi Arabia	Asia	0.521161	45.5946	0.00237621
150	40.1917	29.0611	Bursa	Turkey	Asia	33.3564	58.7139	0.195848
151	35.1028	129.04	Busan	South Korea	Asia	59.8687	50.2323	0.300734
152	45.6113	8.84914	Busto Arsizio	Italy	Europe	13.5192	68.7459	0.0929392
153	8.48222	124.647	Cagayan de Oro City	Philippines	Asia	13.6911	46.7573	0.0640159
154	30.0392	31.2394	Cairo	Egypt	Africa	17.4823	44.2178	0.0773028
155	51.0441	-114.059	Calgary	Canada	Northern America	155.445	58.1975	0.904653
156	3.43722	-76.5225	Cali	Colombia	South America	38.2941	50.7604	0.194382
157	-22.9109	-47.0656	Campinas	Brazil	South America	101.029	49.5374	0.500469
158	-20.4567	-54.6185	Campo Grande	Brazil	South America	85.5332	46.5633	0.398271
159	10.0333	105.783	Can Tho	Vietnam	Asia	17.1208	48.2271	0.0825684
160	21.1743	-86.8466	Cancún	Mexico	Northern America	24.3258	51.0026	0.124068
161	38.3167	116.867	Cangzhou	China	Asia	52.8097	34.018	0.179648
162	26.6396	-81.9825	Cape Coral	United States	Northern America	418.696	51.3973	2.15198
163	-33.9258	18.4232	Cape Town	South Africa	Africa	257.979	60.8853	1.57071
164	10.488	-66.8792	Caracas	Venezuela	South America	77.2025	53.0824	0.409809
165	10.3997	-75.5144	Cartagena	Colombia	South America	21.3304	51.6834	0.110243
166	33.5928	-7.61916	Casablanca	Morocco	Africa	13.9509	49.6432	0.0692567
167	37.5021	15.0872	Catania	Italy	Europe	53.1584	47.5136	0.252575
168	10.3167	123.891	Cebu City	Philippines	Asia	57.0026	46.3133	0.263998
169	20.5167	-100.817	Celaya	Mexico	Northern America	28.6133	47.2514	0.135202
170	30.7343	76.7933	Chandigarh	India	Asia	103.265	41.0196	0.42359
171	43.8825	125.294	Changchun	China	Asia	216.762	54.3467	1.17803
172	29.0464	111.678	Changde	China	Asia	23.9576	47.3581	0.113459
173	28.2274	112.938	Changsha	China	Asia	135.468	44.339	0.600653
174	31.6539	120.747	Changshu	China	Asia	69.3434	42.9417	0.297773
175	35.2281	128.681	Changwon	South Korea	Asia	18.8414	42.4253	0.0799351
176	36.1921	113.116	Changzhi	China	Asia	40.235	38.342	0.154269
177	31.7943	119.959	Changzhou, Jiangsu	China	Asia	153.78	41.0521	0.631299
178	41.5773	120.451	Chaoyang	China	Asia	33.9471	41.6004	0.141221
179	23.6651	116.638	Chaozhou	China	Asia	88.251	43.3525	0.382591
180	32.7893	-79.9863	Charleston-North Charleston	United States	Northern America	242.77	58.9749	1.43173
181	35.2271	-80.8431	Charlotte	United States	Northern America	427.393	67.9244	2.90304
182	55.1544	61.4297	Chelyabinsk	Russia	Europe	92.3585	64.7194	0.597739
183	40.9672	117.932	Chengde	China	Asia	14.0916	41.9985	0.0591826
184	30.6667	104.067	Chengdu	China	Asia	359.746	51.8249	1.86438
185	25.8	113.033	Chenzhou	China	Asia	30.6081	47.067	0.144063
186	36.6372	127.49	Cheongju	South Korea	Asia	20.6206	39.2534	0.0809429
187	9.6835	76.3367	Cherthala	India	Asia	2.85073	50.4989	0.0143959
188	41.85	-87.65	Chicago	United States	Northern America	3239.47	78.3437	25.3792
189	-6.77361	-79.8417	Chiclayo	Peru	South America	0.384771	45.0251	0.00173244
190	42.2646	118.915	Chifeng	China	Asia	13.7708	41.771	0.0575222
191	28.6333	-106.083	Chihuahua	Mexico	Northern America	5.02478	52.4882	0.0263742
192	47.0056	28.8575	Chisinau	Moldova	Europe	90.7876	62.9161	0.571201
193	22.3331	91.8364	Chittagong	Bangladesh	Asia	22.4158	30.5607	0.0685043
194	13.3611	100.988	Chon Buri	Thailand	Asia	34.6547	49.7037	0.172246
195	41.7956	129.776	Chongjin	North Korea	Asia	8.71056	42.0789	0.0366531
196	29.5628	106.553	Chongqing	China	Asia	197.811	45.827	0.90651
197	39.1047	-84.5188	Cincinnati	United States	Northern America	444.44	75.2629	3.34499
198	8.35122	-62.641	Ciudad Guayana	Venezuela	South America	51.3051	49.8844	0.255932
199	31.7333	-106.483	Ciudad Juarez	Mexico	Northern America	5.1153	48.1087	0.0246091
200	30.1761	121.252	Cixi	China	Asia	49.8298	49.1822	0.245074
201	41.4986	-81.6874	Cleveland	United States	Northern America	626.62	70.8889	4.44204
202	-17.3895	-66.1568	Cochabamba	Bolivia	South America	40.2951	49.8026	0.20068
203	9.93069	76.2601	Cochin	India	Asia	110.097	44.8139	0.493389
204	10.9925	76.9614	Coimbatore	India	Asia	112.447	53.4534	0.601066
205	50.9333	6.95	Cologne	Germany	Europe	149.283	75.0595	1.12051
206	6.93194	79.8478	Colombo	Sri Lanka	Asia	338.052	46.7038	1.57883
207	38.8634	-104.792	Colorado Springs	United States	Northern America	106.488	57.639	0.613785
208	33.9995	-81.0365	Columbia, South Carolina	United States	Northern America	244.631	59.9918	1.46758
209	39.9622	-83.0002	Columbus, Ohio	United States	Northern America	598.603	67.9437	4.06713
210	9.57164	-13.6476	Conakry	Guinea	Africa	33.6056	34.1727	0.114839
211	-36.827	-73.0498	Concepcion	Chile	South America	27.0742	46.9448	0.127099
212	37.978	-122.031	Concord	United States	Northern America	274.033	58.0093	1.58965
213	55.6759	12.5655	Copenhagen	Denmark	Europe	250.421	78.2887	1.96052
214	-31.4135	-64.181	Cordoba	Argentina	South America	82.4979	46.8364	0.38639
215	6.36536	2.41833	Cotonou	Benin	Africa	15.7837	41.7863	0.0659544
216	50.0668	19.9425	Cracow	Poland	Europe	151.923	69.6314	1.05786
217	7.89391	-72.5078	Cucuta	Colombia	South America	31.8794	47.0305	0.14993
218	18.9167	-99.25	Cuernavaca	Mexico	Northern America	64.1761	42.7803	0.274547
219	-15.5961	-56.0967	Cuiaba	Brazil	South America	51.1866	54.5544	0.279246
220	24.7994	-107.39	Culiacan	Mexico	Northern America	22.5544	44.7644	0.100963
221	-25.4278	-49.2731	Curitiba	Brazil	South America	203.685	48.0597	0.978903
222	20.465	85.8793	Cuttack	India	Asia	14.034	38.389	0.0538751
223	16.0513	108.212	Da Nang	Vietnam	Asia	30.2258	34.1879	0.103336
224	35.8703	128.591	Daegu	South Korea	Asia	44.1507	35.3237	0.155956
225	36.3214	127.42	Daejon	South Korea	Asia	37.0897	40.8956	0.15168
226	14.6937	-17.4441	Dakar	Senegal	Africa	9.19624	36.4137	0.0334869
227	38.9138	121.602	Dalian	China	Asia	124.628	42.7161	0.532362
228	32.7254	-97.3208	Dallas-Fort Worth	United States	Northern America	1760.11	55.2246	9.72013
229	33.5086	36.3084	Damascus	Syria	Asia	10.9931	46.3492	0.0509522
230	40.1198	124.374	Dandong	China	Asia	23.0452	42.3293	0.0975487
231	32.0008	119.574	Danyang	China	Asia	26.246	43.3316	0.113728
232	46.5833	125	Daqing	China	Asia	87.2815	46.6845	0.407469
233	-6.82349	39.2695	Dar es Salaam	Tanzania	Africa	133.541	46.0903	0.615492
234	40.0805	113.293	Datong	China	Asia	34.7964	40.6504	0.141449
235	7.07385	125.612	Davao City	Philippines	Asia	28.6605	47.4372	0.135957
236	30.0987	114.97	Daye	China	Asia	21.244	58.0725	0.123369
237	39.7584	-84.1929	Dayton	United States	Northern America	294.182	67.8706	1.99663
238	31.2159	107.501	Dazhou	China	Asia	17.6788	47.0051	0.0830996
239	30.3167	78.0333	Dehradun	India	Asia	20.2697	35.1601	0.0712686
240	28.6667	77.2167	Delhi	India	Asia	208.325	37.7044	0.785475
241	32.6822	112.082	Dengzhou	China	Asia	13.4564	52.1373	0.070158
242	37.7742	29.0875	Denizli	Turkey	Asia	7.71578	47.5141	0.0366608
243	-8.65	115.217	Denpasar	Indonesia	Asia	176.543	52.3929	0.92496
244	39.7343	-104.983	Denver-Aurora	United States	Northern America	448.587	68.5589	3.07546
245	42.3871	-83.1026	Detroit	United States	Northern America	1383.82	69.8815	9.67032
246	31.1302	104.382	Deyang	China	Asia	33.3688	46.2313	0.154268
247	37.4518	116.301	Dezhou	China	Asia	55.1532	39.5241	0.217988
248	23.7104	90.4074	Dhaka	Bangladesh	Asia	133.921	45.4697	0.608934
249	23.8	86.45	Dhanbad	India	Asia	34.0534	38.9202	0.132536
250	37.9158	40.2189	Diyarbakir	Turkey	Asia	6.62878	45.3052	0.0300318
251	11.5877	43.1447	Djibouti	Djibouti	Africa	0.225981	43.2573	0.000977531
252	48.45	34.9833	Dnipropetrovsk	Ukraine	Europe	192.66	63.309	1.21971
253	25.2747	51.5245	Doha	Qatar	Asia	0.939052	42.7148	0.00401114
254	48.023	37.8022	Donetsk	Ukraine	Europe	228.589	64.1405	1.46618
255	23.0212	113.741	Dongguan	China	Asia	123.497	41.5581	0.513232
256	32.8523	120.309	Dongtai	China	Asia	31.7497	45.2758	0.143749
257	29.2753	120.23	Dongyang	China	Asia	18.1481	49.9552	0.0906593
258	37.4533	118.579	Dongying	China	Asia	101.504	35.5888	0.361241
259	51.5167	7.45	Dortmund	Germany	Europe	126.193	74.905	0.94525
260	50.3682	3.0795	Douai-Lens	France	Europe	41.024	70.3433	0.288576
261	4.04827	9.70428	Douala	Cameroon	Africa	36.1868	40.4183	0.146261
262	51.0509	13.7383	Dresden	Germany	Europe	142.419	69.7103	0.992804
263	25.2721	55.3113	Dubai	United Arab Emirates	Asia	11.4749	41.0649	0.0471215
264	53.3331	-6.24889	Dublin	Ireland	Europe	210.785	82.722	1.74366
265	51.2217	6.77616	Duesseldorf	Germany	Europe	108.615	77.1089	0.837519
266	24.0333	-104.667	Durango	Mexico	Northern America	6.05244	53.768	0.0325427
267	-29.8579	31.0292	Durban	South Africa	Africa	424.992	55.9172	2.37644
268	23.5204	87.3119	Durgapur	India	Asia	68.8791	39.3523	0.271055
269	21.1887	81.2806	Durg-Bhilainagar	India	Asia	33.4545	36.5047	0.122125
270	38.5358	68.779	Dushanbe	Tajikistan	Asia	29.6465	45.1986	0.133998
271	53.5434	-113.504	Edmonton	Canada	Northern America	101.536	67.1553	0.681869
272	31.7776	-106.442	El Paso	United States	Northern America	7.07092	47.4323	0.033539
273	6.4402	7.4943	Enugu	Nigeria	Africa	26.8244	48.0285	0.128834
274	36.1926	44.0106	Erbil	Iraq	Asia	2.74941	46.355	0.0127449
275	39.5917	109.767	Erduosi (Ordoss)	China	Asia	4.71745	44.3586	0.020926
276	11.3428	77.7274	Erode	India	Asia	41.5537	48.7143	0.202426
277	32.6572	51.6776	Esfahan	Iran	Asia	8.93427	56.9374	0.0508694
278	39.7767	30.5206	Eskisehir	Turkey	Asia	7.71402	53.8757	0.0415598
279	51.4537	7.01039	Essen	Germany	Europe	93.6912	79.0051	0.740209
280	30.4001	114.885	Ezhou	China	Asia	16.9296	43.5489	0.0737264
281	31.4167	73.0833	Faisalabad	Pakistan	Asia	27.8133	40.3749	0.112296
282	36.1854	116.767	Feicheng	China	Asia	21.6161	38.7234	0.0837048
283	-12.2667	-38.9667	Feira De Santana	Brazil	South America	24.9166	46.4426	0.115719
284	34.0371	-4.9998	Fes	Morocco	Africa	18.3743	42.4193	0.0779425
285	27.15	78.4167	Firozabad	India	Asia	11.5288	35.0781	0.040441
286	43.7667	11.25	Florence	Italy	Europe	70.9304	62.1464	0.440807
287	-27.5967	-48.5492	Florianopolis	Brazil	South America	42.2234	51.569	0.217742
288	-3.74117	-38.5436	Fortaleza	Brazil	South America	85.6132	50.0489	0.428484
289	23.0228	113.12	Foshan	China	Asia	274.48	41.9245	1.15075
290	50.1167	8.68333	Frankfurt am Main	Germany	Europe	276.077	73.5644	2.03094
291	8.484	-13.2299	Freetown	Sierra Leone	Africa	19.9183	34.9447	0.0696038
292	36.7545	-119.771	Fresno	United States	Northern America	58.2312	47.6313	0.277363
293	25.725	119.379	Fuqing	China	Asia	87.8108	42.7685	0.375553
294	41.8807	123.947	Fushun, Liaoning	China	Asia	69.8606	55.8959	0.390492
295	42.0156	121.659	Fuxin	China	Asia	65.855	43.3074	0.285201
296	32.8895	115.815	Fuyang,anhui	China	Asia	40.3313	47.0775	0.18987
297	26.0754	119.299	Fuzhou, Fujian	China	Asia	89.8451	43.1883	0.388025
298	27.9812	116.356	Fuzhou, Jiangxi	China	Asia	32.9681	44.8034	0.147709
299	25.85	114.933	Ganzhou	China	Asia	35.4066	45.8666	0.162398
300	36.3833	119.753	Gaomi	China	Asia	29.2188	39.2969	0.114821
301	26.1735	91.7503	Gauhati	India	Asia	14.6433	46.8472	0.0685996
302	24.7833	85	Gaya	India	Asia	9.41903	37.7568	0.0355632
303	31.5106	34.4588	Gaza (incl. Ash Shati Camp)	Palestina	Asia	1.91873	38.1823	0.00732615
304	37.0594	37.3825	Gaziantep	Turkey	Asia	4.94565	49.087	0.0242767
305	40.8028	29.4307	Gebze	Turkey	Asia	24.4985	57.3916	0.140601
306	6.11278	125.172	General Santos City	Philippines	Asia	18.0349	51.8737	0.0935538
307	46.2022	6.14569	Geneve	Switzerland	Europe	90.832	82.6744	0.750948
308	44.4063	8.93386	Genoa	Italy	Europe	25.5566	62.1832	0.158919
309	55.8651	-4.25763	Glasgow	United Kingdom	Europe	236.253	84.0558	1.98584
310	-16.6786	-49.2539	Goiania	Brazil	South America	101.473	38.0962	0.386573
311	-28.0003	153.431	Gold Coast	Australia	Oceania	184.574	56.7115	1.04675
312	26.7599	83.3714	Gorakhpur	India	Asia	18.2738	35.1525	0.0642372
313	57.7032	11.9663	Goteborg	Sweden	Europe	124.045	74.5155	0.924325
314	37.6564	126.835	Goyang	South Korea	Asia	21.3909	39.3085	0.0840842
315	42.9564	-85.6649	Grand Rapids	United States	Northern America	256.747	69.2875	1.77894
316	-2.53854	-44.2832	Grande Sao Luis	Brazil	South America	52.3794	46.4829	0.243475
317	-20.3054	-40.3079	Grande Vitoria	Brazil	South America	25.9429	47.7622	0.123909
318	45.1667	5.71667	Grenoble	France	Europe	54.5413	71.311	0.388939
319	20.6667	-103.333	Guadalajara	Mexico	Northern America	111.397	42.1011	0.468995
320	23.1255	113.257	Guangzhou, Guangdong	China	Asia	540.746	37.8208	2.04515
321	14.6127	-90.5307	Guatemala City	Guatemala	Northern America	115.021	45.2377	0.520329
322	-2.16667	-79.9	Guayaquil	Ecuador	South America	24.9717	41.4654	0.103546
323	23.0964	109.609	Guigang	China	Asia	33.7727	44.5545	0.150472
324	25.2819	110.286	Guilin	China	Asia	56.2826	46.9325	0.264148
325	23.3934	110.074	Guiping	China	Asia	17.5769	45.1924	0.0794341
326	26.5833	106.717	Guiyang	China	Asia	86.7784	54.7464	0.475081
327	32.15	74.1833	Gujranwala	Pakistan	Asia	42.9958	40.7005	0.174995
328	17.3333	76.8333	Gulbarga	India	Asia	10.1318	43.4029	0.043975
329	16.3	80.45	Guntur	India	Asia	21.5138	42.9956	0.0925001
330	26.2236	78.1792	Gwalior	India	Asia	27.4012	37.4262	0.102552
331	35.1461	126.919	Gwangju	South Korea	Asia	46.5131	42.7165	0.198688
332	21.0245	105.841	Ha Noi	Vietnam	Asia	109.651	42.9864	0.471351
333	45.7563	126.647	Haerbin	China	Asia	241.558	63.1558	1.52558
334	20.8648	106.683	Hai Phong	Vietnam	Asia	47.1979	42.8311	0.202154
335	40.8552	122.743	Haicheng	China	Asia	33.9831	45.6242	0.155045
336	32.8133	34.9914	Haifa	Israel	Asia	23.1784	37.9214	0.0878955
337	20.0274	110.33	Haikou	China	Asia	40.4199	44.5864	0.180218
338	31.8952	121.168	Haimen	China	Asia	16.7533	46.349	0.07765
339	34.7992	48.5146	Hamadan	Iran	Asia	3.13342	46.3578	0.0145259
340	35.1318	36.7578	Hamah	Syria	Asia	2.90203	42.3122	0.0122791
341	53.55	10	Hamburg	Germany	Europe	272.769	74.2473	2.02524
342	39.9183	127.536	Hamhung	North Korea	Asia	27.983	42.4782	0.118867
343	30.6516	113.833	Hanchuan	China	Asia	23.7805	42.6981	0.101538
344	36.6006	114.468	Handan	China	Asia	116.586	34.1307	0.397915
345	30.2936	120.161	Hangzhou	China	Asia	212.926	43.8622	0.933942
346	52.3705	9.73322	Hannover	Germany	Europe	185.599	72.5198	1.34596
347	-17.8294	31.0539	Harare	Zimbabwe	Africa	310.004	44.222	1.3709
348	9.56	44.065	Hargeysa	Somalia	Africa	0.250413	46.7709	0.0011712
349	41.7637	-72.6851	Hartford	United States	Northern America	558.654	62.5245	3.49295
350	23.1195	-82.3785	Havana	Cuba	Northern America	82.216	55.0552	0.452642
351	35.747	114.296	Hebi	China	Asia	23.1985	43.5158	0.10095
352	31.8639	117.281	Hefei	China	Asia	164.096	45.1499	0.740893
353	47.3443	130.294	Hegang	China	Asia	34.1546	61.6135	0.210438
354	60.1692	24.9402	Helsinki	Finland	Europe	119.355	77.6308	0.926561
355	26.8841	112.625	Hengyang	China	Asia	38.2587	47.7585	0.182718
356	29.0845	-110.967	Hermosillo	Mexico	Northern America	2.11964	44.9528	0.00952836
357	35.2451	115.46	Heze	China	Asia	55.8255	42.4051	0.236729
358	32.4825	44.4314	Hillah	Iraq	Asia	0.0270888	44.6488	0.000120948
359	34.3928	132.461	Hiroshima	Japan	Asia	68.5803	58.9908	0.404561
360	10.75	106.667	Ho Chi Minh City	Vietnam	Asia	124.73	45.033	0.561698
361	40.8106	111.652	Hohhot	China	Asia	67.234	40.0898	0.26954
362	34.7318	36.7181	Homs	Syria	Asia	14.5131	39.9885	0.0580358
363	22.2796	114.189	Hong Kong	China	Asia	32.5103	42.3812	0.137782
364	21.3089	-157.826	Honolulu	United States	Northern America	61.521	58.6384	0.360749
365	29.7602	-95.3694	Houston	United States	Northern America	3264.68	55.3909	18.0834
366	24.8058	120.97	Hsinchu	China	Asia	38.3912	49.3032	0.189281
367	33.607	119.015	Huai'an	China	Asia	71.8722	43.2386	0.310765
368	33.9549	116.793	Huaibei	China	Asia	54.8885	46.7552	0.256632
369	27.5494	109.959	Huaihua	China	Asia	36.3271	46.5511	0.169107
370	-12.7761	15.7392	Huambo	Angola	Africa	16.8831	45.0923	0.0761298
371	30.2068	115.085	Huangshi	China	Asia	8.14884	42.6371	0.0347443
372	15.4587	75.0106	Hubli-Dharwad	India	Asia	12.2963	42.4313	0.0521748
373	25.41	49.5808	Hufuf-Mubarraz	Saudi Arabia	Asia	1.89618	43.2587	0.00820265
374	23.0833	114.4	Huizhou	China	Asia	27.4755	42.4564	0.116651
375	40.7524	120.836	Huludao	China	Asia	28.588	39.9546	0.114222
376	30.8703	120.093	Huzhou	China	Asia	75.3627	42.9681	0.323819
377	25.3667	68.3667	Hyderabad	Pakistan	Asia	21.6633	37.3187	0.0808449
378	17.3753	78.4744	Hyderabad,india	India	Asia	120.461	42.4754	0.511662
379	7.38778	3.89639	Ibadan	Nigeria	Africa	140.519	59.1261	0.830834
380	4.43889	-75.2322	Ibagué	Colombia	South America	10.1346	47.0176	0.0476503
381	6.60872	3.51082	Ikorodu	Nigeria	Africa	106.986	49.336	0.527828
382	8.5	4.55	Ilorin	Nigeria	Africa	48.9452	42.7119	0.209054
383	24.8167	93.95	Imphal	India	Asia	21.16	38.9255	0.0823662
384	39.7909	-86.1477	Indianapolis	United States	Northern America	718.239	69.2512	4.97389
385	22.7179	75.8333	Indore	India	Asia	52.6503	37.8194	0.19912
386	4.58333	101.083	Ipoh	Malaysia	Asia	92.0945	50.0757	0.46117
387	52.2978	104.296	Irkutsk	Russia	Europe	65.1553	60.3177	0.393002
388	33.7035	73.0594	Islamabad	Pakistan	Asia	50.9636	41.1742	0.209838
389	41.0138	28.9497	Istanbul	Turkey	Asia	140.047	56.875	0.796517
390	56.8498	53.2045	Izhevsk	Russia	Europe	47.4774	65.4211	0.310603
391	38.4127	27.1384	Izmir	Turkey	Asia	21.7038	48.9493	0.106238
392	23.167	79.9501	Jabalpur	India	Asia	30.7145	38.4384	0.118062
393	30.3322	-81.6556	Jacksonville, Florida	United States	Northern America	592.483	59.2119	3.50821
394	26.9167	75.8167	Jaipur	India	Asia	56.068	34.937	0.195885
395	-6.21183	106.842	Jakarta	Indonesia	Asia	359.821	51.3167	1.84648
396	31.3256	75.5792	Jalandhar	India	Asia	51.7965	41.2574	0.213699
397	21.0092	75.5644	Jalgaon	India	Asia	13.0503	39.254	0.0512276
398	-1.6	103.617	Jambi	Indonesia	Asia	24.9568	48.6662	0.121455
399	32.7278	74.8569	Jammu	India	Asia	37.7705	40.5186	0.153041
400	22.4667	70.0667	Jamnagar	India	Asia	4.03908	40.7339	0.0164527
401	22.8	86.1833	Jamshedpur	India	Asia	84.2461	39.3614	0.331605
402	35.8219	127.149	Jeonju	South Korea	Asia	10.2304	43.487	0.0444889
403	31.769	35.2163	Jerusalem	Israel	Asia	3.23596	53.8177	0.0174152
404	25.4333	78.5833	Jhansi	India	Asia	16.6602	39.0076	0.0649874
405	46.7979	130.33	Jiamusi	China	Asia	62.0567	56.0602	0.347891
406	22.5833	113.083	Jiangmen	China	Asia	66.4741	38.3416	0.254872
407	31.9157	120.281	Jiangyin	China	Asia	79.2876	41.1025	0.325892
408	35.2397	113.233	Jiaozuo	China	Asia	87.98	40.9351	0.360147
409	30.7665	120.748	Jiaxing	China	Asia	33.9437	49.0786	0.166591
410	21.5169	39.2192	Jiddah	Saudi Arabia	Asia	1.49461	40.6872	0.00608115
411	23.5526	116.372	Jieyang	China	Asia	79.0238	45.2341	0.357457
412	43.8508	126.56	Jilin	China	Asia	69.5575	61.6127	0.428563
413	36.3897	120.462	Jimo	China	Asia	34.0513	43.2409	0.147241
414	36.6767	116.997	Ji'nan, Shandong	China	Asia	109.823	31.5571	0.346568
415	35.4865	112.851	Jincheng	China	Asia	45.9601	35.9319	0.165143
416	30.3276	112.248	Jingzhou, Hubei	China	Asia	45.9711	41.2864	0.189798
417	29.0807	119.646	Jinhua	China	Asia	36.1577	48.0256	0.17365
418	35.4146	116.585	Jining, Shandong	China	Asia	52.729	40.836	0.215324
419	37.6882	112.735	Jinzhong	China	Asia	24.9164	39.2971	0.0979141
420	41.1078	121.142	Jinzhou	China	Asia	67.8564	39.9121	0.270829
421	29.7041	116.001	Jiujiang	China	Asia	41.6135	43.9266	0.182794
422	45.2958	130.97	Jixi, Heilongjiang	China	Asia	56.393	62.1497	0.350481
423	-7.115	-34.8631	Joao Pessoa	Brazil	South America	30.4232	49.3071	0.150008
424	26.2392	73.0158	Jodhpur	India	Asia	14.1618	37.7887	0.0535156
425	-26.2023	28.0436	Johannesburg	South Africa	Africa	724.465	58.6372	4.24806
426	1.4655	103.758	Johor Bahru	Malaysia	Asia	55.4505	44.3793	0.246086
427	-26.3044	-48.8456	Joinville	Brazil	South America	58.3251	50.8182	0.296398
428	9.91667	8.9	Jos	Nigeria	Africa	18.8057	37.0912	0.0697525
429	-21.7642	-43.3503	Juiz De Fora	Brazil	South America	28.7625	44.5248	0.128065
430	-23.1883	-46.8913	Jundiai	Brazil	South America	41.0795	47.9803	0.197101
431	34.5289	69.1725	Kabul	Afghanistan	Asia	6.86907	42.3331	0.0290789
432	10.5222	7.43828	Kaduna	Nigeria	Africa	44.3368	39.1587	0.173617
433	34.7911	114.348	Kaifeng	China	Asia	40.8062	39.3089	0.160405
434	0.31628	32.5822	Kampala	Uganda	Africa	258.626	49.3338	1.2759
435	-5.89624	22.4166	Kananga	Democratic Republic of the Congo	Africa	10.4737	48.8238	0.0511368
436	11.8729	75.3716	Kannur	India	Asia	15.0115	43.803	0.0657547
437	12.0001	8.51672	Kano	Nigeria	Africa	42.4667	37.697	0.160087
438	26.4667	80.35	Kanpur	India	Asia	53.2349	36.3826	0.193683
439	39.1142	-94.6275	Kansas City	United States	Northern America	842.772	64.1632	5.40749
440	22.626	120.315	Kaohsiung	China	Asia	98.218	29.1667	0.286469
441	24.9056	67.0822	Karachi	Pakistan	Asia	3.27054	36.1319	0.0118171
442	35.8355	51.0103	Karaj	Iran	Asia	23.7665	47.4821	0.112848
443	32.5983	44.0239	Karbala	Iraq	Asia	0.676148	45.8097	0.00309742
444	27.7017	85.3206	Kathmandu	Nepal	Asia	99.7262	40.1629	0.400529
445	9.16658	76.5043	Kayamkulam	India	Asia	1.49977	44.1869	0.00662703
446	38.7322	35.4853	Kayseri	Turkey	Asia	10.636	48.7996	0.0519033
447	55.7887	49.1221	Kazan	Russia	Europe	200.34	69.0478	1.3833
448	55.3333	86.0833	Kemerovo	Russia	Europe	47.5735	68.048	0.323728
449	30.2832	57.0788	Kerman	Iran	Asia	1.45668	56.9257	0.00829227
450	34.3142	47.065	Kermanshah	Iran	Asia	3.53929	50.9753	0.0180416
451	48.4827	135.084	Khabarovsk	Russia	Europe	93.7511	66.8994	0.627189
452	49.9808	36.2527	Kharkiv	Ukraine	Europe	233.659	62.5495	1.46152
453	15.5518	32.5324	Khartoum	Sudan	Africa	16.1284	34.75	0.0560463
454	22.8098	89.5644	Khulna	Bangladesh	Asia	13.3567	43.4825	0.0580781
455	50.4454	30.5186	Kiev	Ukraine	Europe	288.685	69.8769	2.01724
456	-1.94736	30.0579	Kigali	Rwanda	Africa	44.8625	47.4498	0.212872
457	17.997	-76.7936	Kingston	Jamaica	Northern America	61.7083	60.4394	0.372961
458	-4.32758	15.3136	Kinshasa	Democratic Republic of the Congo	Africa	153.395	38.8191	0.595467
459	35.4681	44.3922	Kirkuk	Iraq	Asia	0.740487	43.4314	0.00321604
460	0.51667	25.2	Kisangani	Democratic Republic of the Congo	Africa	39.2051	53.5599	0.209982
461	33.6064	130.418	Kitakyushu-Fukuoka M.M.A.	Japan	Asia	113.389	56.6182	0.641986
462	-12.8167	28.2	Kitwe	Zambia	Africa	43.1589	38.5837	0.166523
463	35.9607	-83.9277	Knoxville	United States	Northern America	178.434	76.8306	1.37092
464	16.6956	74.2317	Kolhapur	India	Asia	16.9249	44.0953	0.0746307
465	22.5335	88.356	Kolkata (Calcutta)	India	Asia	389.32	41.3742	1.61078
466	8.88056	76.5917	Kollam	India	Asia	47.2141	51.8859	0.244974
467	37.8713	32.4846	Konya	Turkey	Asia	3.38079	51.0576	0.0172615
468	25.1665	75.8561	Kota	India	Asia	34.8334	38.3159	0.133467
469	11.2567	75.7787	Kozhikode (Calicut)	India	Asia	11.2399	44.0543	0.0495165
470	45.0488	38.9725	Krasnodar	Russia	Europe	60.2869	66.8582	0.403067
471	56.0097	92.7917	Krasnoyarsk	Russia	Europe	84.1333	60.9185	0.512527
472	47.9108	33.3925	Krivoi Rog	Ukraine	Europe	130.569	62.1373	0.811321
473	3.1412	101.687	Kuala Lumpur	Malaysia	Asia	564.115	47.2652	2.6663
474	1.55	110.333	Kuching	Malaysia	Asia	62.6244	50.7617	0.317893
475	41.7646	86.1472	Kuerle	China	Asia	5.23475	43.9475	0.0230054
476	32.7897	130.742	Kumamoto	Japan	Asia	59.1653	53.1148	0.314255
477	6.68848	-1.62443	Kumasi	Ghana	Africa	299.11	46.7244	1.39757
478	25.0389	102.718	Kunming	China	Asia	39.6693	39.7779	0.157796
479	31.3881	120.963	Kunshan	China	Asia	145.123	48.0984	0.69802
480	15.8267	78.0352	Kurnool	India	Asia	10.119	45.894	0.0464401
481	29.3534	47.9822	Kuwait City	Kuwait	Asia	1.91589	45.5831	0.0087332
482	-16.5	-68.15	La Paz	Bolivia	South America	1.43958	52.6684	0.00758204
483	-34.9215	-57.9545	La Plata	Argentina	South America	85.3577	58.5239	0.499547
484	6.45306	3.39583	Lagos	Nigeria	Africa	206.621	38.8234	0.802171
485	31.5497	74.3436	Lahore	Pakistan	Asia	44.2173	37.3029	0.164943
486	36.2074	117.672	Laiwu	China	Asia	33.8206	40.9476	0.138487
487	39.5097	116.695	Langfang	China	Asia	44.6339	37.1421	0.165779
488	36.0564	103.792	Lanzhou	China	Asia	17.136	36.91	0.0632488
489	27.55	68.2167	Larkana	Pakistan	Asia	1.7532	38.2563	0.00670709
490	36.1699	-115.14	Las Vegas	United States	Northern America	42.573	54.9884	0.234103
491	35.5148	35.7768	Lattakia	Syria	Asia	5.07967	38.7161	0.0196665
492	52.6386	-1.1317	Leicester	United Kingdom	Europe	78.9475	76.4296	0.603392
493	51.3396	12.3713	Leipzig	Germany	Europe	108.873	68.4752	0.745513
494	26.4169	112.85	Leiyang	China	Asia	16.7189	44.6123	0.0745868
495	21.1234	-101.68	Leon de los Aldamas	Mexico	Northern America	31.8658	47.7732	0.152233
496	29.5762	103.759	Leshan	China	Asia	12.8633	42.0339	0.0540696
497	34.5969	119.176	Lianyungang	China	Asia	29.6623	42.16	0.125056
498	36.4551	115.983	Liaocheng	China	Asia	40.7979	41.9394	0.171104
499	41.2719	123.173	Liaoyang	China	Asia	82.795	49.3204	0.408349
500	0.3925	9.45365	Libreville	Gabon	Africa	35.4938	47.1139	0.167225
501	50.6337	5.56749	Liege	Belgium	Europe	156.065	70.6587	1.10273
502	27.6667	113.5	Liling	China	Asia	12.7813	43.2347	0.0552595
503	50.633	3.05858	Lille	France	Europe	147.054	73.6207	1.08262
504	-13.9669	33.7873	Lilongwe	Malawi	Africa	72.4749	39.0592	0.283081
505	-12.0432	-77.0282	Lima	Peru	South America	16.1125	54.1705	0.0872822
506	36.0889	111.519	Linfen	China	Asia	91.6767	29.6989	0.27227
507	28.8529	121.14	Linhai	China	Asia	29.7005	45.2419	0.134371
508	35.0541	118.333	Linyi, Shandong	China	Asia	248.757	47.648	1.18528
509	52.6031	39.5708	Lipetsk	Russia	Europe	86.3885	64.7299	0.559192
510	38.7169	-9.13987	Lisbon	Portugal	Europe	179.018	74.8687	1.34028
511	26.5923	104.838	Liupanshui	China	Asia	29.4306	40.7089	0.119808
512	28.15	113.633	Liuyang	China	Asia	7.19032	45.6474	0.0328219
513	24.3017	109.378	Liuzhou	China	Asia	45.0391	45.4016	0.204485
514	53.4106	-2.97794	Liverpool	United Kingdom	Europe	190.865	91.8603	1.75329
515	51.7594	19.46	Lodz	Poland	Europe	104.641	66.133	0.692022
516	6.13748	1.21227	Lome	Togo	Africa	65.9005	40.9468	0.269842
517	51.5085	-0.12574	London	United Kingdom	Europe	1175.66	81.7641	9.61264
518	-23.3103	-51.1628	Londrina	Brazil	South America	35.3138	46.7034	0.164927
519	24.4462	117.809	Longhai	China	Asia	16.7203	43.5558	0.0728266
520	34.0317	-118.242	Los Angeles-Long Beach-Santa Ana	United States	Northern America	550.463	53.8927	2.96659
521	27.7344	111.994	Loudi	China	Asia	25.0169	45.8281	0.114648
522	38.2419	-85.7631	Louisville	United States	Northern America	383.893	70.5743	2.7093
523	31.7543	116.498	Lu'an	China	Asia	31.8901	42.5775	0.13578
524	-8.83682	13.2343	Luanda	Angola	Africa	42.732	39.6543	0.169451
525	-11.6609	27.4794	Lubumbashi	Democratic Republic of the Congo	Africa	25.9447	39.9134	0.103554
526	26.85	80.9167	Lucknow	India	Asia	51.2494	37.7897	0.19367
527	30.9	75.85	Ludhiana	India	Asia	51.2684	37.3706	0.191593
528	33.5731	114.024	Luohe	China	Asia	34.6046	45.9432	0.158985
529	34.6186	112.456	Luoyang	China	Asia	100.207	38.1293	0.382083
530	-15.4134	28.2771	Lusaka	Zambia	Africa	82.7883	38.9116	0.322142
531	28.8775	105.441	Luzhou	China	Asia	26.3251	45.4408	0.119623
532	49.838	24.0325	Lvov	Ukraine	Europe	65.6093	66.5563	0.436671
533	45.7485	4.84671	Lyon	France	Europe	180.767	71.8899	1.29953
534	31.7071	118.504	Ma'anshan	China	Asia	37.5685	40.1566	0.150862
535	22.2006	113.546	Macao	China	Asia	7.42076	40.9937	0.0304205
536	-9.66583	-35.7353	Maceio	Brazil	South America	9.37528	48.3212	0.0453025
537	40.4165	-3.70256	Madrid	Spain	Europe	166.652	55.8607	0.930929
538	9.93333	78.1167	Madurai	India	Asia	16.0271	44.6871	0.0716204
539	11.8464	13.1603	Maiduguri	Nigeria	Africa	11.8869	39.1794	0.0465723
540	42.9764	47.5024	Makhachkala	Russia	Europe	6.66162	50.2524	0.0334763
541	36.7202	-4.42034	Malaga	Spain	Europe	20.3964	45.9934	0.0938099
542	11.0667	76.0667	Malappuram	India	Asia	1.41722	43.3937	0.00614983
543	20.55	74.5333	Malegaon	India	Asia	6.43902	39.2233	0.025256
544	12.1328	-86.2504	Managua	Nicaragua	Northern America	44.0456	53.4328	0.235348
545	-3.10194	-60.025	Manaus	Brazil	South America	77.6125	48.4641	0.376142
546	53.4809	-2.23743	Manchester	United Kingdom	Europe	345.671	87.0522	3.00914
547	21.9747	96.0836	Mandalay	Myanmar	Asia	34.7932	44.516	0.154885
548	12.9172	74.856	Mangalore	India	Asia	9.08341	44.0836	0.0400429
549	14.6042	120.982	Manila	Philippines	Asia	325.494	48.9777	1.59419
550	21.6627	110.923	Maoming	China	Asia	71.9988	44.155	0.31791
551	-25.9653	32.5892	Maputo	Mozambique	Africa	41.8179	44.0356	0.184148
552	10.6317	-71.6406	Maracaibo	Venezuela	South America	9.92742	50.83	0.050461
553	10.2469	-67.5958	Maracay	Venezuela	South America	44.5176	49.2104	0.219073
554	31.6315	-8.00828	Marrakech	Morocco	Africa	3.38234	37.7414	0.0127654
555	43.5284	5.4433	Marseille-Aix-en-Provence	France	Europe	73.7195	61.7052	0.454888
556	36.297	59.6062	Mashhad	Iran	Asia	15.6613	56.3165	0.0881987
557	25.5333	-103.25	Matamoros	Mexico	Northern America	0.0294906	45.6594	0.000134652
558	27.5	77.6833	Mathura	India	Asia	19.5763	37.9018	0.0741977
559	9.75	-63.1767	Maturin	Venezuela	South America	9.74993	50.497	0.0492343
560	-6.15	23.6	Mbuji-Mayi	Democratic Republic of the Congo	Africa	39.4692	47.3327	0.186819
561	26.2163	-98.2364	McAllen	United States	Northern America	105.668	49.8521	0.526777
562	21.4174	39.8159	Mecca	Saudi Arabia	Asia	0.255631	44.6568	0.00114157
563	3.58333	98.6667	Medan	Indonesia	Asia	220.817	50.9298	1.12462
564	6.25184	-75.5636	Medellin	Colombia	South America	78.0839	46.643	0.364207
565	24.4635	39.6111	Medina	Saudi Arabia	Asia	4.33131	46.678	0.0202177
566	28.9716	77.7193	Meerut	India	Asia	42.9971	35.8286	0.154053
567	33.8935	-5.54727	Meknes	Morocco	Africa	10.146	46.67	0.0473515
568	-37.814	144.963	Melbourne	Australia	Oceania	754.699	73.4255	5.54142
569	35.1408	-90.0475	Memphis	United States	Northern America	606.36	65.2423	3.95603
570	-32.8908	-68.8272	Mendoza	Argentina	South America	45.2464	52.3896	0.237044
571	1.71594	44.7717	Merca	Somalia	Africa	0.162876	44.8918	0.000731179
572	20.9667	-89.6167	Merida	Mexico	Northern America	88.5557	48.5812	0.430214
573	36.8	34.6333	Mersin	Turkey	Asia	4.67384	42.3023	0.0197714
574	32.6519	-115.468	Mexicali	Mexico	Northern America	8.17381	47.7213	0.0390065
575	19.4273	-99.1419	Mexico City	Mexico	Northern America	337.577	62.7043	2.11675
576	25.7891	-80.204	Miami	United States	Northern America	1863.16	51.6599	9.62507
577	31.4839	104.737	Mianyang, Sichuan	China	Asia	78.3029	45.9937	0.360144
578	45.5531	9.18344	Milan	Italy	Europe	284.7	67.843	1.93149
579	28.8069	113.072	Miluo	China	Asia	8.85751	44.5006	0.0394165
580	43.0389	-87.9065	Milwaukee	United States	Northern America	475.073	72.0784	3.42425
581	44.9731	-93.2699	Minneapolis-St. Paul	United States	Northern America	841.056	68.79	5.78563
582	53.9	27.5667	Minsk	Belarus	Europe	106.657	70.6673	0.753718
583	32.3753	15.0925	Misratah	Libya	Africa	0.0825931	47.4437	0.000391852
584	2.04164	45.3435	Mogadishu	Somalia	Africa	1.04347	41.6462	0.00434565
585	-4.05466	39.6636	Mombasa	Kenya	Africa	22.9041	44.3606	0.101604
586	6.30054	-10.7969	Monrovia	Liberia	Africa	123.81	41.5872	0.514893
587	25.6667	-100.317	Monterrey	Mexico	Northern America	171.169	47.1291	0.806704
588	-34.8335	-56.1673	Montevideo	Uruguay	South America	148.643	58.9032	0.875555
589	45.5088	-73.5878	Montreal	Canada	Northern America	427.54	77.2466	3.3026
590	28.8333	78.7833	Moradabad	India	Asia	14.339	37.0854	0.0531768
591	19.7008	-101.184	Morelia	Mexico	Northern America	36.3489	48.8974	0.177737
592	55.755	37.6218	Moscow	Russia	Europe	972.72	71.9582	6.99952
593	36.335	43.1189	Mosul	Iraq	Asia	9.04489	44.7167	0.0404458
594	44.5833	129.6	Mudanjiang	China	Asia	37.7024	57.4183	0.21648
595	30.1833	71.4833	Multan	Pakistan	Asia	14.0402	38.9126	0.0546342
596	19.074	72.8808	Mumbai (Bombay)	India	Asia	140.005	43.0519	0.602747
597	48.1371	11.5734	Munich	Germany	Europe	198.614	75.9087	1.50766
598	23.6139	58.5922	Muscat	Oman	Asia	1.67884	45.2826	0.00760221
599	29.4667	77.6833	Muzaffarnagar	India	Asia	11.9259	35.8758	0.042785
600	-2.51667	32.9	Mwanza	Tanzania	Africa	13.2013	47.0463	0.0621074
601	12.2979	76.6393	Mysore	India	Asia	41.5837	39.8416	0.165676
602	55.7255	52.4112	Naberezhnye Tchelny	Russia	Europe	51.0404	66.9988	0.341965
603	35.1815	136.906	Nagoya	Japan	Asia	225.118	55.2707	1.24424
604	21.15	79.1	Nagpur	India	Asia	77.8736	42.5564	0.331402
605	-1.28333	36.8167	Nairobi	Kenya	Africa	69.2392	52.8858	0.366177
606	31.9973	44.3314	Najaf	Iraq	Asia	0.123522	46.2618	0.000571433
607	40.9983	71.6726	Namangan	Uzbekistan	Asia	18.5578	40.8324	0.0757759
608	-15.1165	39.2666	Nampula	Mozambique	Africa	18.0404	34.0401	0.0614097
609	28.6833	115.883	Nanchang	China	Asia	133.41	45.5103	0.607152
610	30.7951	106.085	Nanchong	China	Asia	29.1461	45.2611	0.131919
611	19.1618	77.3137	Nanded Waghala	India	Asia	11.7151	45.6106	0.0534333
612	32.0482	118.79	Nanjing, Jiangsu	China	Asia	321.341	37.0761	1.1914
613	22.8167	108.317	Nanning	China	Asia	58.0124	43.9153	0.254763
614	47.2172	-1.55336	Nantes	France	Europe	155.479	70.0282	1.08879
615	31.9904	120.865	Nantong	China	Asia	33.9518	48.9823	0.166304
616	32.9999	112.526	Nanyang, Henan	China	Asia	52.2749	46.8666	0.244995
617	40.8502	14.2592	Naples	Italy	Europe	307.829	58.0343	1.78646
618	19.9833	73.8	Nashik	India	Asia	43.1576	40.1064	0.17309
619	36.161	-86.783	Nashville-Davidson	United States	Northern America	439.097	67.1834	2.95001
620	31.0333	46.2667	Nasiriyah	Iraq	Asia	0.122397	48.1534	0.000589384
621	-5.795	-35.2094	Natal	Brazil	South America	17.4372	50.2693	0.0876555
622	19.745	96.1297	Nay Pyi Taw	Myanmar	Asia	24.5636	46.579	0.114415
623	12.1067	15.0444	N'Djamena	Chad	Africa	11.9641	38.8984	0.0465386
624	29.5835	105.062	Neijiang	China	Asia	20.1893	44.7971	0.0904423
625	14.4462	79.9842	Nellore	India	Asia	4.99143	43.9368	0.0219307
626	29.9547	-90.0751	New Orleans	United States	Northern America	258.905	60.4951	1.56625
627	40.717	-74.0037	New York-Newark	United States	Northern America	3770.94	77.0177	29.0429
628	54.9733	-1.61396	Newcastle upon Tyne	United Kingdom	Europe	125.334	78.3255	0.981683
629	13.5137	2.1098	Niamey	Niger	Africa	4.51381	38.4278	0.0173456
630	43.6646	7.15339	Nice-Cannes	France	Europe	43.8755	63.2568	0.277542
631	37.9139	139.033	Niigata	Japan	Asia	65.6907	56.5704	0.371615
632	29.8782	121.549	Ningbo	China	Asia	159.488	51.392	0.81964
633	56.3287	44.002	Nizhniy Novgorod	Russia	Europe	127.664	69.7317	0.890222
634	52.9536	-1.15047	Nottingham	United Kingdom	Europe	118.286	82.8239	0.979694
635	18.0858	-15.9785	Nouakchott	Mauritania	Africa	0.435309	40.1454	0.00174757
636	53.7557	87.1099	Novokuznetsk	Russia	Europe	32.8189	66.4098	0.217949
637	55.0415	82.9346	Novosibirsk	Russia	Europe	147.257	67.1771	0.989229
638	49.4504	11.0758	Nurenberg	Germany	Europe	151.866	70.0087	1.0632
639	12.05	24.8833	Nyala	Sudan	Africa	0.235003	41.3569	0.000971902
640	17.05	-96.7167	Oaxaca de Juarez	Mexico	Northern America	27.931	52.9371	0.147859
641	46.4775	30.7326	Odesa	Ukraine	Europe	79.8831	57.8989	0.462515
642	41.223	-111.974	Ogden-Layton	United States	Northern America	101.525	66.4075	0.674201
643	34.6507	133.913	Okayama	Japan	Asia	26.2977	57.0228	0.149957
644	35.4675	-97.5164	Oklahoma City	United States	Northern America	283.198	62.1198	1.75922
645	41.2586	-95.9378	Omaha	United States	Northern America	281.328	73.2554	2.06088
646	55	73.4	Omsk	Russia	Europe	121.801	66.3388	0.808013
647	6.14543	6.78845	Onitsha	Nigeria	Africa	31.8489	51.6914	0.164632
648	35.6911	-0.64167	Oran	Algeria	Africa	4.5236	48.6145	0.0219912
649	51.7727	55.0988	Orenburg	Russia	Europe	73.7243	61.9469	0.456699
650	28.5383	-81.3792	Orlando	United States	Northern America	918.445	49.0799	4.50772
651	37.5527	45.0761	Orumiyeh	Iran	Asia	3.31203	48.7285	0.016139
652	34.6758	135.554	Osaka	Japan	Asia	203.451	62.2178	1.26583
653	7.76667	4.56667	Oshogbo	Nigeria	Africa	85.6898	42.7274	0.36613
654	59.9127	10.7461	Oslo	Norway	Europe	89.7991	69.3194	0.622483
655	45.4166	-75.698	Ottawa-Gatineau	Canada	Northern America	136.055	69.867	0.950574
656	12.3642	-1.53834	Ouagadougou	Burkina Faso	Africa	23.4669	36.9655	0.0867466
657	5.48333	7.03041	Owerri	Nigeria	Africa	43.5676	43.3473	0.188854
658	20.117	-98.7333	Pachuca de Soto	Mexico	Northern America	15.3703	51.5989	0.0793092
659	-0.94924	100.354	Padang	Indonesia	Asia	86.5943	48.6451	0.421239
660	45.4152	11.8818	Padova	Italy	Europe	60.6981	65.857	0.39974
661	-2.91673	104.746	Palembang	Indonesia	Asia	69.4596	49.826	0.346089
662	38.1158	13.3598	Palermo	Italy	Europe	24.2119	51.7238	0.125233
663	8.99582	-79.5196	Panama City	Panama	Northern America	61.6506	43.4711	0.268002
664	41.1219	122.07	Panjin	China	Asia	63.9453	44.3727	0.283743
665	26.5851	101.713	Panzhihua	China	Asia	28.3831	41.5083	0.117814
666	48.8534	2.3488	Paris	France	Europe	326.547	78.2723	2.55596
667	30.3267	76.4003	Patiala	India	Asia	33.3929	39.2022	0.130908
668	25.6	85.1167	Patna	India	Asia	26.5077	35.8132	0.0949325
669	0.53333	101.45	Pekan Baru	Indonesia	Asia	77.7227	49.0001	0.380842
670	53.2007	45.0046	Penza	Russia	Europe	67.5345	64.1208	0.433036
671	4.81333	-75.6961	Pereira	Colombia	South America	15.9616	45.8035	0.0731097
672	58.0174	56.2855	Perm	Russia	Europe	79.7544	66.2071	0.528031
673	-31.9478	115.853	Perth	Australia	Oceania	357.489	52.1685	1.86496
674	34.002	71.5594	Peshawar	Pakistan	Asia	43.2141	50.1518	0.216727
675	39.9523	-75.1638	Philadelphia	United States	Northern America	1510.02	78.7243	11.8875
676	11.5625	104.916	Phnom Penh	Cambodia	Asia	27.7544	42.8576	0.118949
677	33.4495	-112.075	Phoenix-Mesa	United States	Northern America	206.958	42.4211	0.877938
678	33.7417	113.304	Pingdingshan, Henan	China	Asia	54.9634	43.5834	0.23955
679	27.6348	113.848	Pingxiang, Jiangxi	China	Asia	29.0963	51.39	0.149526
680	40.4418	-79.9882	Pittsburgh	United States	Northern America	438.513	71.0903	3.1174
681	34.3114	117.95	Pizhou	China	Asia	24.6522	41.5901	0.102529
682	-4.77609	11.8635	Pointe-Noire	Congo	Africa	21.9679	37.4179	0.0821995
683	-0.03333	109.333	Pontianak	Indonesia	Asia	38.4537	48.8558	0.187869
684	18.5161	73.8616	Poona	India	Asia	120.7	41.0413	0.495369
685	-33.918	25.5701	Port Elizabeth	South Africa	Africa	132.259	56.9916	0.753766
686	4.77742	7.0134	Port Harcourt	Nigeria	Africa	42.7337	44.8491	0.191657
687	18.5392	-72.335	Port-au-Prince	Haiti	Northern America	79.1109	42.1802	0.333692
688	45.5215	-122.68	Portland	United States	Northern America	591.83	69.4749	4.11173
689	41.1496	-8.61099	Porto	Portugal	Europe	221.144	63.623	1.40699
690	-30.0331	-51.23	Porto Alegre	Brazil	South America	159.974	54.813	0.876865
691	20.5331	-97.4595	Poza Rica de Hidalgo	Mexico	Northern America	23.1353	52.7625	0.122067
692	52.4069	16.9299	Poznan	Poland	Europe	80.7449	72.9533	0.58906
693	50.088	14.4208	Prague	Czech Republic	Europe	201.787	67.6035	1.36415
694	-25.7449	28.1878	Pretoria	South Africa	Africa	504.008	55.0557	2.77485
695	41.824	-71.4177	Providence	United States	Northern America	461.562	67.2585	3.1044
696	40.2338	-111.659	Provo-Orem	United States	Northern America	125.367	66.1867	0.829764
697	11.93	79.83	Puducherry	India	Asia	13.472	37.0097	0.0498595
698	19.0415	-98.205	Puebla	Mexico	Northern America	100.815	50.291	0.507011
699	25.4394	119.01	Putian	China	Asia	173.787	43.9297	0.76344
700	35.7705	115.044	Puyang	China	Asia	33.8548	42.3849	0.143493
701	39.0339	125.754	P'yongyang	North Korea	Asia	62.3838	41.91	0.26145
702	36.0986	120.372	Qingdao	China	Asia	86.8685	49.6839	0.431596
703	23.7146	113.03	Qingyuan	China	Asia	29.1724	46.7495	0.136379
704	39.9317	119.588	Qinhuangdao	China	Asia	46.428	35.1362	0.16313
705	21.9681	108.621	Qinzhou	China	Asia	19.1416	44.6617	0.0854896
706	47.3408	123.967	Qiqihaer	China	Asia	47.5365	41.7452	0.198442
707	45.7671	130.975	Qitaihe	China	Asia	29.4736	53.2672	0.156998
708	34.6401	50.8764	Qom	Iran	Asia	0.74267	50.5857	0.00375685
709	24.8968	118.6	Quanzhou	China	Asia	24.735	46.4967	0.11501
710	46.8123	-71.2145	Quebec	Canada	Northern America	111.681	71.0977	0.794026
711	20.6	-100.383	Queretaro	Mexico	Northern America	41.1141	47.8842	0.196872
712	30.199	67.0097	Quetta	Pakistan	Asia	1.29679	45.6855	0.00592443
713	-0.22985	-78.525	Quito	Ecuador	South America	202.005	56.891	1.14922
714	25.4894	103.798	Qujing	China	Asia	25.8343	41.2787	0.106641
715	28.9594	118.869	Quzhou	China	Asia	48.2808	49.1864	0.237476
716	34.0132	-6.83255	Rabat	Morocco	Africa	32.3848	49.1941	0.159314
717	21.2333	81.6333	Raipur	India	Asia	39.831	35.5197	0.141478
718	17.0038	81.7894	Rajahmundry	India	Asia	35.7737	45.9227	0.164283
719	22.3	70.7833	Rajkot	India	Asia	8.84443	38.7384	0.0342619
720	24.3667	88.6	Rajshahi	Bangladesh	Asia	6.2082	40.6809	0.0252555
721	35.7789	-78.6375	Raleigh	United States	Northern America	120.69	67.611	0.815995
722	23.35	85.3333	Ranchi	India	Asia	53.3045	36.0445	0.192133
723	37.2808	49.5832	Rasht	Iran	Asia	18.1078	46.8404	0.0848179
724	33.6	73.0667	Rawalpindi	Pakistan	Asia	17.9148	41.0151	0.0734777
725	-8.05389	-34.8811	Recife	Brazil	South America	63.5757	48.1111	0.30587
726	38.6989	116.094	Renqiu	China	Asia	66.434	35.6288	0.236696
727	26.0833	-98.2833	Reynosa	Mexico	Northern America	23.8989	45.5146	0.108775
728	-21.1775	-47.8103	Ribeirao Preto	Brazil	South America	46.1839	46.527	0.21488
729	37.5432	-77.4382	Richmond	United States	Northern America	207	71.666	1.48349
730	56.946	24.1059	Riga	Latvia	Europe	59.6444	71.1981	0.424657
731	-22.9028	-43.2075	Rio de Janeiro	Brazil	South America	579.229	50.2443	2.9103
732	33.9534	-117.396	Riverside-San Bernardino	United States	Northern America	94.2464	44.5631	0.419991
733	24.6905	46.7096	Riyadh	Saudi Arabia	Asia	3.42986	43.4971	0.0149189
734	35.4034	119.512	Rizhao	China	Asia	53.3235	44.0326	0.234798
735	43.1569	-77.6046	Rochester	United States	Northern America	182.913	70.9148	1.29713
736	41.8947	12.4811	Rome	Italy	Europe	230.475	66.8571	1.54089
737	-32.9468	-60.6393	Rosario	Argentina	South America	32.8852	48.1227	0.158252
738	47.2178	39.7032	Rostov-on-Don	Russia	Europe	105.65	58.9268	0.62256
739	51.9225	4.47917	Rotterdam	Netherlands	Europe	190.531	76.1747	1.45136
740	54.6269	39.6916	Ryazan	Russia	Europe	73.3333	65.377	0.479431
741	38.5816	-121.494	Sacramento	United States	Northern America	357.973	54.0051	1.93324
742	34.7485	10.7562	Safaqis	Tunisia	Africa	0.216954	41.6474	0.000903557
743	29.9667	77.55	Saharanpur	India	Asia	21.0476	35.8648	0.0754869
744	59.9299	30.3262	Saint Petersburg	Russia	Europe	288.035	62.6601	1.80483
745	11.65	78.1667	Salem	India	Asia	14.5002	52.2632	0.0757826
746	40.7547	-111.893	Salt Lake City	United States	Northern America	195.593	59.6466	1.16665
747	-24.7859	-65.4117	Salta	Argentina	South America	26.2412	46.4508	0.121893
748	25.4167	-101	Saltillo	Mexico	Northern America	14.3094	53.0898	0.0759682
749	-12.9711	-38.5108	Salvador	Brazil	South America	35.3557	42.9143	0.151726
750	53.2001	50.15	Samara	Russia	Europe	65.4744	64.4586	0.422039
751	-0.5	117.15	Samarinda	Indonesia	Asia	12.6504	53.6814	0.0679089
752	41.2833	36.3333	Samsun	Turkey	Asia	24.2113	53.5556	0.129665
753	13.5993	100.597	Samut Prakan	Thailand	Asia	104.338	47.6201	0.49686
754	29.4241	-98.4935	San Antonio	United States	Northern America	423.147	54.8292	2.32008
755	9.92782	-84.0807	San Jose, Costa Rica	Costa Rica	Northern America	211.347	54.0961	1.1433
756	37.3394	-121.895	San Jose, US	United States	Northern America	139.907	50.0547	0.700299
757	18.4663	-66.1057	San Juan	Puerto Rico	Northern America	207.208	56.8695	1.17838
758	22.15	-100.983	San Luis Potosui	Mexico	Northern America	13.1909	52.3841	0.0690994
759	-26.8241	-65.2226	San Miguel de Tucuman	Argentina	South America	46.7168	43.8932	0.205055
760	15.5	-88.0333	San Pedro Sula	Honduras	Northern America	40.2126	50.1029	0.201477
761	13.6893	-89.1872	San Salvador	El Salvador	Northern America	62.6726	46.3672	0.290595
762	15.3531	44.2078	Sana'a'	Yemen	Asia	0.784835	47.7664	0.00374888
763	16.8544	74.5642	Sangali	India	Asia	27.5623	50.2546	0.138513
764	37.1671	38.7939	Sanliurfa	Turkey	Asia	1.62459	45.3564	0.00736856
765	-17.7989	-63.1698	Santa Cruz	Bolivia	South America	57.5767	55.003	0.316689
766	-31.6327	-60.6983	Santa Fe	Argentina	South America	13.8905	42.0084	0.0583517
767	11.2408	-74.199	Santa Marta	Colombia	South America	11.6923	42.2048	0.0493469
768	19.4602	-70.6997	Santiago	Dominican Republic	Northern America	37.0809	59.3075	0.219918
769	-33.4569	-70.6483	Santiago,Chile	Chile	South America	417.228	49.1156	2.04924
770	18.4896	-69.9018	Santo Domingo	Dominican Republic	Northern America	77.4869	50.9707	0.394956
771	18.2676	109.503	Sanya	China	Asia	13.9595	41.4943	0.0579241
772	-23.1794	-45.8869	Sao Jose dos Campos	Brazil	South America	56.7418	51.8101	0.29398
773	-23.5475	-46.6361	Sao Paulo	Brazil	South America	519.868	50.9321	2.6478
774	43.0642	141.347	Sapporo	Japan	Asia	91.4553	57.8544	0.529109
775	27.3364	-82.5306	Sarasota-Bradenton	United States	Northern America	535.621	51.9676	2.78349
776	51.5406	46.0086	Saratov	Russia	Europe	89.7659	66.0373	0.59279
777	32.0833	72.6667	Sargodha	Pakistan	Asia	53.1588	40.3123	0.214296
778	47.6264	-122.333	Seattle	United States	Northern America	1261.73	69.0672	8.71443
779	4.934	-1.7137	Sekondi Takoradi	Ghana	Africa	57.0636	42.7967	0.244213
780	-6.9932	110.42	Semarang	Indonesia	Asia	79.4689	46.3086	0.36801
781	38.256	140.898	Sendai	Japan	Asia	59.819	50.2141	0.300376
782	37.4386	127.138	Seongnam	South Korea	Asia	22.8578	46.1114	0.105401
783	37.5683	126.978	Seoul	South Korea	Asia	92.8881	39.6998	0.368763
784	37.3824	-5.97613	Sevilla	Spain	Europe	64.0126	46.6534	0.29864
785	31.2222	121.458	Shanghai	China	Asia	545.005	48.5312	2.64497
786	34.4244	115.651	Shangqiu	China	Asia	41.393	43.9914	0.182093
787	24.8	113.583	Shaoguan	China	Asia	55.7321	45.6785	0.254575
788	27.2403	111.471	Shaoyang	China	Asia	30.6502	47.5602	0.145773
789	25.3573	55.4033	Sharjah	United Arab Emirates	Asia	4.7614	41.0965	0.0195677
790	53.383	-1.4659	Sheffield	United Kingdom	Europe	128.416	79.2826	1.01811
791	31.7131	73.9783	Sheikhupura	Pakistan	Asia	4.88111	43.4322	0.0211997
792	41.7922	123.433	Shenyang	China	Asia	345.484	52.1254	1.80085
793	22.5415	114.063	Shenzhen	China	Asia	364.526	37.2572	1.35812
794	38.0418	114.511	Shijiazhuang	China	Asia	274.189	36.1259	0.990533
795	42.3	69.6	Shimkent	Kazakhstan	Asia	55.8551	41.0829	0.229469
796	29.6036	52.5388	Shiraz	Iran	Asia	2.90076	51.1273	0.0148308
797	32.6445	110.784	Shiyan	China	Asia	41.8766	47.2627	0.19792
798	34.9769	138.383	Shizuoka-Hamamatsu M.M.A.	Japan	Asia	34.263	54.8109	0.187799
799	36.8788	118.748	Shouguang	China	Asia	14.66	34.6761	0.050835
800	32.5	74.5167	Sialkot	Pakistan	Asia	30.2218	40.2666	0.121693
801	26.7161	88.4236	Siliguri	India	Asia	16.1153	41.2063	0.0664052
802	1.28967	103.85	Singapore	Singapore	Asia	119.272	40.0617	0.477825
803	43.1633	124.369	Siping	China	Asia	38.727	52.1402	0.201923
804	42	21.4333	Skopje	Macedonia	Europe	76.7729	66.4702	0.510311
805	42.6975	23.3241	Sofia	Bulgaria	Europe	100.226	70.7193	0.708794
806	13.0609	5.23902	Sokoto	Nigeria	Africa	4.54727	35.8785	0.0163149
807	17.6833	75.9167	Solapur	India	Asia	22.1957	44.4253	0.098605
808	-23.5017	-47.4581	Sorocaba	Brazil	South America	46.8717	53.2062	0.249386
809	50.9117	-1.40357	South Hampshire	United Kingdom	Europe	52.8379	78.605	0.415333
810	42.1015	-72.5898	Springfield, Massachusett, Connecticut	United States	Northern America	311.137	69.2776	2.15548
811	34.0837	74.7974	Srinagar	India	Asia	47.5803	54.4969	0.259298
812	38.6286	-90.1972	St. Louis	United States	Northern America	785.31	69.1741	5.43232
813	59.3326	18.0649	Stockholm	Sweden	Europe	149.455	69.8315	1.04367
814	48.7823	9.17702	Stuttgart	Germany	Europe	227.576	80.3315	1.82815
815	30.5236	105.564	Suining, Sichuan	China	Asia	23.9569	43.2712	0.103664
816	27.7	68.8667	Sukkur	Pakistan	Asia	0.236959	39.2083	0.000929077
817	35.5617	45.4408	Sulaimaniya	Iraq	Asia	0.618676	49.1946	0.00304355
818	33.9681	118.292	Suqian	China	Asia	59.3793	45.5481	0.270462
819	-7.28884	112.741	Surabaya	Indonesia	Asia	145.444	43.8933	0.6384
820	21.1667	72.8333	Surat	India	Asia	69.9974	37.2297	0.260598
821	37.2635	127.021	Suweon	South Korea	Asia	23.6135	56.1768	0.132653
822	33.6359	116.975	Suzhou, Anhui	China	Asia	24.192	45.8854	0.111006
823	31.3021	120.585	Suzhou, Jiangsu	China	Asia	240.267	48.7376	1.17101
824	-33.8678	151.207	Sydney	Australia	Oceania	807.202	64.9763	5.2449
825	24.8967	91.8717	Sylhet	Bangladesh	Asia	5.17682	36.1457	0.018712
826	38.08	46.2919	Tabriz	Iran	Asia	6.2241	42.7362	0.0265994
827	28.3833	36.5833	Tabuk	Saudi Arabia	Asia	0.973548	46.578	0.00453459
828	36.1904	117.119	Taian, Shandong	China	Asia	69.4467	37.6879	0.26173
829	24.1416	120.673	Taichung	China	Asia	110.624	45.1458	0.499421
830	21.2703	40.4158	Taif	Saudi Arabia	Asia	1.49164	46.3377	0.00691194
831	23.1316	120.259	Tainan	China	Asia	126.793	34.8986	0.44249
832	25.047	121.546	Taipei	China	Asia	88.0144	47.5056	0.418118
833	32.1667	120.014	Taixing	China	Asia	26.8695	39.9738	0.107407
834	37.8619	112.552	Taiyuan, Shanxi	China	Asia	76.8366	43.4472	0.333833
835	32.4945	119.903	Taizhou, Jiangsu	China	Asia	30.727	47.839	0.146995
836	28.6372	121.418	Taizhou, Zhejiang	China	Asia	86.9829	48.8717	0.4251
837	13.5795	44.0209	Ta'izz	Yemen	Asia	0.654782	43.9253	0.00287615
838	27.9475	-82.4584	Tampa-St. Petersburg	United States	Northern America	1123.16	50.9121	5.71826
839	22.2167	-97.85	Tampico	Mexico	Northern America	27.3609	44.2193	0.120988
840	35.7847	-5.81278	Tanger	Morocco	Africa	5.33392	45.1728	0.0240948
841	39.6285	118.18	Tangshan, Hebei	China	Asia	120.291	34.7911	0.418506
842	32.8752	13.1875	Tarabulus (Tripoli)	Libya	Africa	3.37546	45.3414	0.0153048
843	34.8932	35.8884	Tartus	Syria	Asia	3.53616	38.8221	0.0137281
844	41.2647	69.2163	Tashkent	Uzbekistan	Asia	180.428	43.6712	0.787949
845	-7.32791	108.217	Tasikmalaya	Indonesia	Asia	65.7713	46.3436	0.304808
846	41.6941	44.8337	Tbilisi	Georgia	Asia	50.6728	51.0467	0.258668
847	14.0818	-87.2068	Tegucigalpa	Honduras	Northern America	38.1519	43.3143	0.165252
848	35.6944	51.4215	Tehran	Iran	Asia	31.0184	46.9455	0.145617
849	32.0809	34.7806	Tel Aviv-Jaffa	Israel	Asia	39.0216	35.5562	0.138746
850	33.5363	-117.163	Temecula-Murrieta	United States	Northern America	44.4945	46.1129	0.205177
851	35.0845	117.162	Tengzhou	China	Asia	43.2684	41.869	0.18116
852	-5.08917	-42.8019	Teresina	Brazil	South America	31.5858	41.8358	0.132142
853	35.5711	-5.37242	Tetouan	Morocco	Africa	4.39048	46.0095	0.0202004
854	52.0767	4.2986	The Hague	Netherlands	Europe	74.3939	76.3717	0.568158
855	40.6403	22.9439	Thessaloniki	Greece	Europe	56.7953	44.2436	0.251283
856	8.50694	76.9569	Thiruvananthapuram	India	Asia	95.7205	52.761	0.505031
857	10.5167	76.2167	Thrissur	India	Asia	20.977	44.0873	0.0924821
858	39.1088	117.189	Tianjin	China	Asia	409.858	33.3888	1.36847
859	30.6534	113.161	Tianmen	China	Asia	12.1208	52.7508	0.0639383
860	34.5809	105.724	Tianshui	China	Asia	34.375	30.8626	0.10609
861	32.5333	-117.017	Tijuana	United States	Northern America	2.94575	52.7671	0.0155439
862	10.805	78.6856	Tiruchirappalli	India	Asia	25.0933	47.2364	0.118532
863	8.73333	77.7	Tirunelveli	India	Asia	11.256	44.2426	0.0497995
864	13.65	79.4167	Tirupati	India	Asia	14.5746	44.6657	0.0650984
865	11.1154	77.3546	Tiruppur	India	Asia	25.3622	44.3898	0.112582
866	19.3139	-98.2417	Tlaxcala	Mexico	Northern America	26.6995	53.0747	0.141707
867	35.6895	139.692	Tokyo	Japan	Asia	1355.01	72.7579	9.85878
868	41.6565	-83.5499	Toledo	United States	Northern America	273.757	68.7145	1.88111
869	19.2839	-99.6573	Toluca de Lerdo	Mexico	Northern America	73.9417	52.183	0.38585
870	53.5303	49.3461	Tolyatti	Russia	Europe	63.7772	64.9222	0.414056
871	56.4942	84.9742	Tomsk	Russia	Europe	64.2337	69.2871	0.445057
872	34.8988	108.951	Tongchuan	China	Asia	26.7026	40.0478	0.106938
873	41.7201	125.928	Tonghua	China	Asia	18.7146	58.6134	0.109693
874	43.6125	122.265	Tongliao	China	Asia	34.3908	43.6732	0.150196
875	43.7001	-79.4163	Toronto	Canada	Northern America	802.191	75.3531	6.04475
876	25.5392	-103.461	Torreon	Mexico	Northern America	4.70127	46.7988	0.0220014
877	43.124	5.93323	Toulon	France	Europe	85.3055	60.0514	0.512272
878	43.6043	1.44367	Toulouse	France	Europe	134.513	67.1686	0.903502
879	-8.11599	-79.03	Trujillo	Peru	South America	6.53715	45.5563	0.0297808
880	-6.41621	20.7999	Tshikapa	Democratic Republic of the Congo	Africa	19.7308	49.5551	0.0977764
881	32.2145	-110.918	Tucson	United States	Northern America	13.8782	49.5755	0.0688021
882	54.2021	37.6443	Tula	Russia	Europe	67.555	65.1933	0.440413
883	36.1313	-95.9373	Tulsa	United States	Northern America	289.675	63.4054	1.8367
884	36.819	10.1658	Tunis	Tunisia	Africa	8.91415	48.3166	0.0430701
885	45.0687	7.67722	Turin	Italy	Europe	119.178	60.4603	0.720555
886	16.75	-93.1167	Tuxtla Gutierrez	Mexico	Northern America	33.3991	41.6277	0.139033
887	57.1522	65.5272	Tyumen	Russia	Europe	26.3416	66.885	0.176186
888	-18.9186	-48.2772	Uberlandia	Brazil	South America	32.7153	47.7546	0.156231
889	24.5661	73.6911	Udaipur	India	Asia	24.432	37.9369	0.0926873
890	17.4157	102.786	Udon Thani	Thailand	Asia	33.0414	44.3879	0.146664
891	54.7852	56.0456	Ufa	Russia	Europe	55.862	65.0664	0.363474
892	23.1833	75.7667	Ujjain	India	Asia	16.8741	36.8176	0.0621264
893	-5.1444	119.424	Ujung Pandang	Indonesia	Asia	50.5679	38.116	0.192745
894	47.9077	106.883	Ulaanbaatar	Mongolia	Asia	8.47461	49.1481	0.0416511
895	35.5372	129.317	Ulsan	South Korea	Asia	33.9681	33.7874	0.114769
896	54.3282	48.3866	Ulyanovsk	Russia	Europe	29.2222	65.8247	0.192354
897	5.52627	7.48959	Umuahia	Nigeria	Africa	16.2204	45.302	0.0734819
898	5.05127	7.9335	Uyo	Nigeria	Africa	42.5828	47.8411	0.203721
899	22.3	73.2	Vadodara	India	Asia	60.5053	37.5989	0.227493
900	10.162	-68.0076	Valencia	Venezuela	South America	68.8909	53.0139	0.365217
901	39.4697	-0.37739	Valencia,Spain	Spain	Europe	24.1732	51.5054	0.124505
902	-33.0393	-71.6273	Valparaiso	Chile	South America	24.5981	43.9428	0.108091
903	49.2497	-123.119	Vancouver	Canada	Northern America	278.125	68.8442	1.91473
904	12.9333	79.1333	Vellore	India	Asia	28.7674	43.2305	0.124363
905	45.4357	12.3396	Venezia	Italy	Europe	32.8512	53.4418	0.175563
906	19.2	-96.1333	Veracruz	Mexico	Northern America	44.4911	40.7482	0.181293
907	-26.6731	27.9261	Vereeniging	South Africa	Africa	105.523	52.2026	0.550858
908	45.4342	10.9978	Verona	Italy	Europe	33.9749	58.6687	0.199326
909	48.2064	16.3707	Vienna	Austria	Europe	217.15	64.7279	1.40557
910	17.9667	102.6	Vientiane	Laos	Asia	76.3091	46.8099	0.357202
911	16.5167	80.6167	Vijayawada	India	Asia	21.3583	41.7744	0.0892231
912	17.9833	-92.9167	Villahermosa	Mexico	Northern America	20.7912	48.9286	0.101729
913	4.142	-73.6266	Villavicencio	Colombia	South America	22.0302	47.2927	0.104187
914	54.6892	25.2798	Vilnius	Lithuania	Europe	36.3949	66.2327	0.241053
915	36.8345	-76.0872	Virginia Beach	United States	Northern America	430.58	68.8769	2.9657
916	17.6819	83.2097	Visakhapatnam	India	Asia	27.623	40.6895	0.112397
917	43.1056	131.874	Vladivostok	Russia	Europe	25.9214	62.1315	0.161053
918	48.7194	44.5018	Volgograd	Russia	Europe	91.6236	55.5667	0.509122
919	51.672	39.1843	Voronezh	Russia	Europe	118.174	58.6632	0.693246
920	18	79.5833	Warangal	India	Asia	38.5552	39.7691	0.153331
921	5.51667	5.75	Warri	Nigeria	Africa	38.9531	52.648	0.20508
922	52.2298	21.0118	Warsaw	Poland	Europe	279.072	67.2228	1.876
923	38.8951	-77.0364	Washington, D.C.	United States	Northern America	1240.88	69.8258	8.66454
924	36.71	119.102	Weifang	China	Asia	66.9634	42.7733	0.286424
925	37.5017	122.114	Weihai	China	Asia	56.6437	46.2472	0.261961
926	28.3758	121.378	Wenling	China	Asia	64.4916	47.9156	0.309015
927	27.9994	120.667	Wenzhou	China	Asia	82.6405	45.5346	0.3763
928	37.6888	-97.3362	Wichita	United States	Northern America	199.79	56.8532	1.13587
929	49.8955	-97.1294	Winnipeg	Canada	Northern America	137.154	68.3325	0.937207
930	42.2626	-71.8023	Worcester	United States	Northern America	168.364	63.5991	1.07078
931	51.1	17.0333	Wroclaw	Poland	Europe	66.1299	75.9819	0.502468
932	39.6647	106.812	Wuhai	China	Asia	7.16947	46.9295	0.0336459
933	30.5833	114.267	Wuhan	China	Asia	169.938	44.2384	0.751778
934	31.3336	118.381	Wuhu, Anhui	China	Asia	82.3401	40.7197	0.335286
935	43.8253	87.6038	Wulumqi	China	Asia	80.3585	54.2112	0.435633
936	31.5367	120.299	Wuxi, Jiangsu	China	Asia	198.773	45.6267	0.906936
937	23.4832	111.274	Wuzhou	China	Asia	9.29025	45.4137	0.0421904
938	19.5377	-96.9137	Xalapa	Mexico	Northern America	36.4963	44.9468	0.164039
939	24.4798	118.082	Xiamen	China	Asia	79.526	44.7253	0.355683
940	34.2894	108.94	Xi'an, Shaanxi	China	Asia	177.685	40.6878	0.722961
941	27.8283	112.927	Xiangtan, Hunan	China	Asia	32.5671	47.228	0.153808
942	30.3718	113.448	Xiantao	China	Asia	9.55431	44.6193	0.0426307
943	34.3386	108.702	Xianyang, Shaanxi	China	Asia	34.8578	41.0957	0.14325
944	30.9256	113.917	Xiaogan	China	Asia	15.0715	46.4409	0.0699934
945	32.9373	119.839	Xinghua	China	Asia	32.4826	40.7659	0.132418
946	37.0631	114.494	Xingtai	China	Asia	58.1443	37.7553	0.219525
947	36.6167	101.767	Xining	China	Asia	25.3822	45.5439	0.1156
948	35.9006	117.752	Xintai	China	Asia	40.7057	37.6802	0.15338
949	35.2989	113.901	Xinxiang	China	Asia	50.6162	44.2423	0.223938
950	32.1289	114.075	Xinyang	China	Asia	30.2766	46.3212	0.140245
951	27.8043	114.933	Xinyu	China	Asia	47.6485	41.7778	0.199065
952	34.0167	113.817	Xuchang	China	Asia	30.4616	48.4664	0.147637
953	34.2637	117.187	Xuzhou	China	Asia	147.384	49.0693	0.723205
954	33.3569	120.155	Yancheng, Jiangsu	China	Asia	49.9903	38.0699	0.190312
955	21.8614	111.956	Yangjiang	China	Asia	29.643	39.4777	0.117024
956	16.8053	96.1561	Yangon	Myanmar	Asia	161.204	32.9714	0.531511
957	37.8558	113.583	Yangquan	China	Asia	28.6452	35.1948	0.100816
958	32.3915	119.424	Yangzhou	China	Asia	50.6648	39.7756	0.201522
959	42.9075	129.508	Yanji	China	Asia	25.6698	54.0828	0.138829
960	37.4651	121.437	Yantai	China	Asia	143.701	35.2533	0.506592
961	3.86667	11.5167	Yaounde	Cameroon	Africa	86.6418	41.4933	0.359506
962	57.6299	39.8737	Yaroslavl	Russia	Europe	41.2753	69.55	0.287069
963	31.8972	54.3675	Yazd	Iran	Asia	2.02519	50.2074	0.010168
964	56.8575	60.6125	Yekaterinburg	Russia	Europe	90.3389	64.5533	0.583168
965	40.182	44.5146	Yerevan	Armenia	Asia	68.6782	43.4834	0.298636
966	28.7667	104.624	Yibin	China	Asia	21.4301	43.5172	0.0932579
967	30.7144	111.285	Yichang	China	Asia	35.4885	42.1925	0.149735
968	27.8062	114.389	Yichun, Jiangxi	China	Asia	37.4975	45.1228	0.169199
969	38.4681	106.273	Yinchuan	China	Asia	37.528	41.0474	0.154043
970	40.6648	122.228	Yingkou	China	Asia	31.0479	43.838	0.136108
971	29.3151	120.077	Yiwu	China	Asia	58.4084	49.4593	0.288884
972	37.2352	127.203	Yongin	South Korea	Asia	2.00095	46.212	0.00924677
973	26.4351	111.606	Yongzhou	China	Asia	12.2366	45.5945	0.0557921
974	29.3722	113.115	Yueyang	China	Asia	20.2131	42.2375	0.0853752
975	22.6339	110.153	Yulin, Guangxi	China	Asia	69.5092	47.6952	0.331525
976	35.0231	110.993	Yuncheng	China	Asia	32.3088	34.3794	0.111076
977	45.8144	15.978	Zagreb	Croatia	Europe	129.493	70.7586	0.916272
978	29.4963	60.8629	Zahedan	Iran	Asia	0.147546	48.9914	0.00072285
979	6.91033	122.075	Zamboanga City	Philippines	Asia	17.2532	49.5702	0.0855247
980	-6.16394	39.1979	Zanzibar	Tanzania	Africa	14.1088	44.2895	0.0624872
981	34.8647	117.554	Zaozhuang	China	Asia	57.7934	46.4957	0.268715
982	47.8229	35.1903	Zaporizhzhya	Ukraine	Europe	137.679	59.0744	0.813331
983	41.6561	-0.87734	Zaragoza	Spain	Europe	8.82285	51.9294	0.0458165
984	11.1113	7.7227	Zaria	Nigeria	Africa	19.6526	37.4345	0.0735686
985	23.2942	113.826	Zengcheng	China	Asia	8.23413	45.2507	0.03726
986	31.865	120.539	Zhangjiagang	China	Asia	24.6934	42.2688	0.104376
987	40.81	114.879	Zhangjiakou	China	Asia	22.3979	42.4345	0.0950445
988	36.701	117.527	Zhangqiu	China	Asia	35.6409	35.6714	0.127136
989	24.5133	117.656	Zhangzhou	China	Asia	28.124	42.1544	0.118555
990	21.2662	110.36	Zhanjiang	China	Asia	23.8171	41.9213	0.0998445
991	23.0512	112.46	Zhaoqing	China	Asia	27.0597	39.7152	0.107468
992	34.7578	113.649	Zhengzhou	China	Asia	164.236	34.3846	0.564718
993	32.2027	119.449	Zhenjiang, Jiangsu	China	Asia	56.3228	41.848	0.2357
994	22.518	113.384	Zhongshan	China	Asia	107.571	44.5113	0.478812
995	33.6174	114.646	Zhoukou	China	Asia	27.492	39.5626	0.108766
996	29.9885	122.213	Zhoushan	China	Asia	12.2759	53.5419	0.0657277
997	22.2769	113.568	Zhuhai	China	Asia	16.9752	36.9122	0.0626592
998	29.7132	120.237	Zhuji	China	Asia	58.3289	51.3091	0.29928
999	32.9794	114.029	Zhumadian	China	Asia	30.4212	40.2284	0.12238
1000	27.8333	113.15	Zhuzhou	China	Asia	23.2828	46.5286	0.108332
1001	36.7906	118.063	Zibo	China	Asia	77.0602	34.2565	0.263981
1002	29.3416	104.777	Zigong	China	Asia	26.3989	45.8329	0.120994
1003	27.7113	106.937	Zunyi	China	Asia	22.6114	44.5555	0.100746
1004	47.3578	8.50296	Zurich	Switzerland	Europe	153.904	79.4004	1.222
