# Supplementary material for: Global distribution of surface soil organic carbon in urban greenspaces
Source: Nat Commun. 2024 Jan 27;15:806. doi: 10.1038/s41467-024-44887-y (PMC11258340; doi:10.1038/s41467-024-44887-y)
Supplement: Supplementary file 5 — Supplementary Data 2 [file 41467_2024_44887_MOESM5_ESM.xlsx]

## Sheet: Sheet1
id	country	UA(km2)	UGSA(km2)	SOCD(Mg/ha)(0-20cm)	SOCS(Tg)(0-20cm)
1	Afghanistan	1271	59.0903	42.3331	0.250148
2	Albania	208	122.788	60.6261	0.744413
3	Algeria	3004	640.518	50.9149	3.26119
4	Angola	1877	213.24	41.1943	0.878426
5	Argentina	5170	1891.13	55.7488	10.5428
6	Armenia	237	70.7684	43.4834	0.307725
7	Australia	9890	4867.22	62.4748	30.4079
8	Austria	633	349.983	64.7279	2.26537
9	Azerbaijan	713	20.8968	56.8479	0.118794
10	Bahamas	106	50.448	55.0552	0.277743
11	Bahrain	345	3.84346	42.6547	0.0163942
12	Bangladesh	21715	8117.42	43.1462	35.0236
13	Belarus	944	550.188	70.6673	3.88803
14	Belgium	1387	860.409	75.3657	6.48453
15	Benin	722	246.536	45.887	1.13128
16	Bolivia	954	209.377	52.8591	1.10675
17	Bosnia and Herzegovina	217	128.101	60.6261	0.776623
18	Botswana	197	22.3805	41.1943	0.092195
19	Brazil	20495	7679.16	48.9321	37.5757
20	Brunei Darussalam	20	9.38953	47.6756	0.0447652
21	Bulgaria	497	305.13	70.7193	2.15786
22	Burkina Faso	750	169.632	40.9241	0.694202
23	Cambodia	489	115.752	42.8576	0.496085
24	Cameroon	1269	458.103	41.1766	1.88631
25	Canada	8010	4166.8	72.2436	30.1025
26	Central African Republic	164	89.0065	43.2346	0.384816
27	Chad	530	66.3979	38.8984	0.258277
28	Chile	1818	644.583	48.7189	3.14034
29	China	108394	35007.7	42.7407	149.626
30	Colombia	2758	901.047	48.9925	4.41445
31	Congo	295	56.8468	37.4179	0.212709
32	Costa Rica	507	299.1	54.0961	1.61802
33	Côte d'Ivoire	1057	341.139	40.5441	1.38311
34	Croatia	412	295.983	70.7586	2.09434
35	Cuba	995	473.545	55.0552	2.60711
36	Cyprus	178	30.6034	52.7108	0.161313
37	Czech Republic	715	476.163	67.6035	3.21903
38	Democratic Republic of the Congo	3183	1422.62	43.208	6.14685
39	Denmark	585	389.878	78.2887	3.0523
40	Dominican Republic	1004	370.454	53.669	1.98819
41	Ecuador	1284	485.325	55.1939	2.6787
42	Egypt	8826	311.165	43.9069	1.36623
43	El Salvador	504	240.663	46.3672	1.11589
44	Estonia	135	87.5216	71.1981	0.623138
45	Ethiopia	3264	933.972	43.9825	4.10784
46	Finland	513	326.555	77.6308	2.53507
47	France	6565	3505.54	70.6366	24.7619
48	French Guiana	10	2.97341	51.12	0.0152001
49	Gabon	172	55.6259	47.1139	0.262075
50	Georgia	215	84.9485	51.0467	0.433634
51	Germany	9078	6455.16	73.4112	47.3881
52	Ghana	2283	842.489	45.1051	3.80006
53	Greece	783	172.012	49.47	0.850942
54	Guatemala	1028	468.748	45.2377	2.12051
55	Guinea	632	106.327	34.1727	0.363347
56	Guinea-Bissau	81	13.6273	34.1727	0.0465682
57	Guyana	56	16.6511	51.12	0.0851205
58	Haiti	578	227.493	42.1802	0.959571
59	Honduras	557	237.869	46.7979	1.11318
60	Hungary	756	533.359	60.299	3.2161
61	Iceland	82	57.8666	82.1112	0.47515
62	India	75907	29329.2	41.6403	122.128
63	Indonesia	29255	12677	48.922	62.0182
64	Iran	6900	411.308	49.233	2.02499
65	Iraq	3303	94.5453	45.6946	0.432021
66	Ireland	432	288.619	82.722	2.38751
67	Israel	860	121.907	37.3336	0.455124
68	Italy	5558	2727.47	62.3398	17.003
69	Jamaica	323	174.458	60.4394	1.05441
70	Japan	22476	5936.8	66.3202	39.373
71	Jordan	795	6.2862	49.3575	0.0310271
72	Kazakhstan	1731	636.646	59.1791	3.76762
73	Kenya	1144	418.301	50.7667	2.12358
74	Kuwait	533	2.36655	45.5831	0.0107875
75	Kyrgyzstan	368	105.772	52.0373	0.550406
76	Laos	187	115.311	46.8099	0.539772
77	Latvia	211	136.793	71.1981	0.973941
78	Lebanon	468	56.3014	51.8796	0.29209
79	Lesotho	75	33.8973	57.0411	0.193354
80	Liberia	322	176.598	41.5872	0.73442
81	Libya	1082	14.7311	45.7629	0.067414
82	Lithuania	328	209.43	66.2327	1.38711
83	Luxembourg	42	26.0542	75.3657	0.196359
84	Macedonia	213	137.706	66.4702	0.915337
85	Madagascar	432	167.967	38.8838	0.65312
86	Malawi	375	247.87	39.5571	0.980502
87	Malaysia	3625	1701.85	47.6756	8.11369
88	Mali	618	83.8132	38.307	0.321063
89	Mauritania	182	0.668576	40.1454	0.00268403
90	Mexico	12477	2951.84	50.7451	14.9792
91	Moldova	237	171.79	62.9161	1.08083
92	Mongolia	179	13.2197	49.1481	0.0649721
93	Montenegro	28	16.5291	60.6261	0.100209
94	Morocco	2114	325.615	46.6852	1.52014
95	Mozambique	1253	399.48	41.0231	1.63879
96	Myanmar	2442	1389.29	36.3328	5.0477
97	Namibia	88	9.99738	41.1943	0.0411836
98	Nepal	789	385.233	40.1629	1.54721
99	Netherlands	2727	1512.78	76.8692	11.6286
100	New Zealand	954	649.936	67.9401	4.41567
101	Nicaragua	422	182.228	53.4328	0.973695
102	Niger	481	27.2244	38.4278	0.104617
103	Nigeria	13107	4453.58	46.3241	20.6308
104	North Korea	1536	490.517	42.0853	2.06436
105	Norway	462	326.029	69.3194	2.26002
106	Oman	390	7.2548	45.2826	0.0328516
107	Pakistan	9739	1881.52	41.1892	7.74982
108	Panama	456	163.922	43.4711	0.712588
109	Paraguay	693	474.336	55.6031	2.63745
110	Peru	1919	65.5715	51.1568	0.335443
111	Philippines	5733	2351.6	48.4835	11.4014
112	Poland	3213	2280.71	69.1185	15.764
113	Portugal	1004	518.738	68.6539	3.56134
114	Puerto Rico	479	259.145	56.8695	1.47375
115	Qatar	440	4.9018	42.6547	0.0209085
116	Romania	1203	632.138	55.5166	3.50942
117	Russia	16001	9157.95	66.4428	60.848
118	Rwanda	279	138.689	47.4498	0.658074
119	Saudi Arabia	4182	33.0423	44.9472	0.148516
120	Senegal	820	61.0601	36.4137	0.222342
121	Serbia	571	337.076	60.6261	2.04356
122	Sierra Leone	310	70.5675	34.9447	0.246596
123	Singapore	879	303.885	40.0617	1.21741
124	Slovakia	250	166.491	67.6035	1.12554
125	Slovenia	114	81.8983	70.7586	0.579501
126	Somalia	507	8.44086	42.89	0.0362029
127	South Africa	6580	2973.93	57.0411	16.9636
128	South Korea	5357	1511.1	43.1166	6.51533
129	South Sudan	383	15.9268	34.8449	0.0554968
130	Spain	4852	1205.72	53.7974	6.48647
131	Sri Lanka	2043	1569.64	46.7038	7.3308
132	Sudan	2190	91.0696	34.8449	0.317331
133	Suriname	86	25.5714	51.12	0.130721
134	Swaziland	37	16.7227	57.0411	0.095388
135	Sweden	933	625.813	71.9559	4.5031
136	Switzerland	934	657.175	78.6997	5.17195
137	Syria	1256	134.936	41.9444	0.565981
138	Tajikistan	475	120.876	45.1986	0.546343
139	Tanzania	1792	744.818	46.0108	3.42697
140	Thailand	4507	2007.27	46.1054	9.25459
141	Togo	521	128.472	40.9468	0.526052
142	Tunisia	1203	51.9372	48.1581	0.25012
143	Turkey	6790	1167.4	52.7108	6.15346
144	Turkmenistan	379	21.647	43.7059	0.0946101
145	Uganda	1000	640.56	49.3338	3.16013
146	Ukraine	5337	3600.89	64.0115	23.0498
147	United Arab Emirates	1309	33.9061	41.2382	0.139823
148	United Kingdom	11133	7442.32	82.1112	61.1098
149	United States	93461	57152.8	65.242	372.876
150	Uruguay	361	169.811	58.9032	1.00024
151	Uzbekistan	3145	840.013	43.4064	3.64619
152	Venezuela	3322	987.768	51.12	5.04947
153	Vietnam	8224	2803.28	43.0331	12.0634
154	Western Sahara	29	0.106531	40.1454	0.000427675
155	Yemen	921	8.60822	46.0114	0.0396077
156	Zambia	1195	455.736	38.7992	1.76822
157	Zimbabwe	966	691.166	44.4622	3.07307
