# Supplementary material for: Global distribution of surface soil organic carbon in urban greenspaces
Source: Nat Commun. 2024 Jan 27;15:806. doi: 10.1038/s41467-024-44887-y (PMC11258340; doi:10.1038/s41467-024-44887-y)
Supplement: Supplementary file 6 — Supplementary Data 3 [file 41467_2024_44887_MOESM6_ESM.xlsx]

## Sheet: Sheet1
ID	City	Country	Continental	Lat(°)	Lon(°)	Climate	Sampling year	Depth(cm)	Landuse	Dominant_vegetation	Elevation(m)	MAT(℃)	MAP(mm)	Temperature seasonality(10-2 ℃)	Precipitation seasonality(%)	PD(people/km2)	GDPP(USD)	UGI	UHI(℃)	pH	Clay(%)	TN(g/kg)	TP(g/kg)	BD(g/cm3)	SOCC(g/kg)	SOCD(Mg/ha)	SOCD20(Mg/ha)	Reference	Site number
1	Adelaide	Australia	Oceania	-34.8775	138.596	Mediterranean	2018	10	Parkland	urban forest	52.659	12	551	419.466	43.3365	427.188	25728.6	0.342674	-0.845969	7.18	21			1.04258	38.6	40.2436	72.6588	Baruch Z, Liddicoat C, Cando-Dumancela C, Laws M, Morelli H, Weinstein P, et al. Increased plant species richness associates with greater soil bacterial diversity in urban green spaces. Environ Res 2021; 196: 110425.	6
2	Adelaide	Australia	Oceania	-34.8775	138.596	Mediterranean	2016	10	Parkland	urban forest	52.659	12	551	419.466	43.3365	427.188	25728.6	0.342674	-0.845969	7	18			1.31013	16.67	21.8398	39.4312	Mills JG, Bissett A, Gellie NJC, Lowe AJ, Selway CA, Thomas T, et al. Revegetation of urban green space rewilds soil microbiotas with implications for human health and urban design. Restoration Ecology 2020; 28.	3
3	Athens	Greece	Europe	37.9999	23.7427	Mediterranean	2015	10			154.974	18.55	365	681.494	65.1096	2625.35	20302.2	0.271709	3.67474	8.31	13.57			1.19569	26.05	31.1477	56.2364	Kelepertzis E, Argyraki A. 2015. Geochemical associations for evaluating the availability of potentially harmful elements in urban soils: Lessons learnt from Athens, Greece. Applied Geochemistry 59: 63-73.	13
4	Athens	Greece	Europe	37.9999	23.7427	Mediterranean	2004	20	Parkland	urban forest	154.974	18.55	365	681.494	65.1096	2625.35	20302.2	0.271709	3.67474	7.92				1.2329	23	56.7134	56.7134	Michopoulos P, Baloutsos G, Economou A, Nikolis N, Bakeas EB, Thomaidis NS. 2005. Biogeochemistry of lead in an urban forest in Athens, Greece. Biogeochemistry 73(2): 345-357.	1
5	Auckland	New Zealand	Oceania	-36.9201	174.796	Temperate	2014	10	Parkland	urban forest	53	18	1200	321.68	20.3518	895.159	22786	0.469939	4.18465					0.51	55.3333	28.22	50.9505	Schwendenmann L, Mitchell ND. 2014. Carbon accumulation by native trees and soils in an urban park, Auckland. New Zealand journal of ecology: 213-220.	1
6	Auckland	New Zealand	Oceania	-36.9201	174.796	Temperate	2012	10	Parkland	urban forest	53	18	1200	321.68	20.3518	895.159	22786	0.469939	4.18465		14	2.9		0.7	44	30.8	55.6086	Weissert LF, Salmond JA, Schwendenmann L. 2016. Variability of soil organic carbon stocks and soil CO2 efflux across urban land use and soil cover types. Geoderma 271: 80-90.	9
7	Aveiro	Portugal	Europe	40.2126	-8.41632	Mediterranean	2005	20	Parkland		16	18	1000	438.485	51.4082	114.069	12720.2	0.381586	1.44534	6.8				1.3488	13.5	36.4176	36.4176	Madrid L, Diaz-Barrientos E, Ruiz-Cortes E, Reinoso R, Biasioli M, Davidson CM, Duarte AC, Grcman H, Hossack I, Hursthouse AS, et al. 2006. Variability in concentrations of potentially toxic elements in urban parks from six European cities. J Environ Monit 8(11): 1158-1165.	26
8	Baltimore	United States	Northern America	39.3116	-76.6115	Temperate	2015	10	Parkland	urban forest	10	14	1080	896.641	10.6275	939.146	32720.9	0.466869	2.85706	4	20.07	3.5		0.783906	59.8028	46.8798	84.6402	Sonti NF, Hallett RA, Griffin KL, Sullivan JH. 2019. White oak and red maple tree ring analysis reveals enhanced productivity in urban forest patches. Forest Ecology and Management 453.	4
9	Baltimore	United States	Northern America	39.3116	-76.6115	Temperate	2020	10	Parkland	urban lawn	10	14	1080	896.641	10.6275	939.146	32720.9	0.466869	2.85706	6	14	2.5		1.1	37	40.7	73.4828	Kotze DJ, Ghosh S, Hui N, Jumpponen A, Lee BPY, Lu C, Lum S, Pouyat R, Szlavecz K, Wardle DA, et al. 2021. Urbanization minimizes the effects of plant traits on soil provisioned ecosystem services across climatic regions. Glob Chang Biol 27(17): 4139-4153.	5
10	Baltimore	United States	Northern America	39.3116	-76.6115	Temperate	2018	10		urban forest	10	14	1080	896.641	10.6275	939.146	32720.9	0.466869	2.85706	5.7	14	1.6	0.37	1.1	35.3828	38.9211	70.2711	Pouyat RV, Yesilonis ID, Russell-Anelli J, Neerchal NK. 2007. Soil Chemical and Physical Properties That Differentiate Urban Land-Use and Cover Types. Soil Science Society of America Journal 71(3): 1010-1019.	26
11	Baltimore	United States	Northern America	39.3116	-76.6115	Temperate	2014	10	Parkland	urban lawn	10	14	1080	896.641	10.6275	939.146	32720.9	0.466869	2.85706	6.35	14	1.8	0.14	1.2207	24	29.2968	52.8946	Pouyat RV, Yesilonis ID, Dombos M, Szlavecz K, Setälä H, Cilliers S, Hornung E, Kotze DJ, Yarwood S. 2015. A Global Comparison of Surface Soil Characteristics Across Five Cities. Soil Science 180(4/5): 136-145.	1
12	Beijing	China	Asia	39.899	116.35	Temperate	2016	20	Parkland	urban forest	51	12	640	1098.32	133.183	6609.02	16240.6	0.334018	4.89702					1.37	6.8	18.632	18.632	Su Y, Cui B, Ouyang Z, Wang X. 2022. Urban–rural gradients in soil nutrients beneath Chinese pine (Pinus tabulaeformis Carr.) are affected by land-use. Urban Ecosystems 25(3): 955-966.	20
13	Beijing	China	Asia	39.899	116.35	Temperate	2019	20	Parkland	urban forest	51	12	640	1098.32	133.183	6609.02	16240.6	0.334018	4.89702	7.82				1.36	8.21	22.3312	22.3312	Xu X, Sun Z, Hao Z, Bian Q, Wei K, Wang C. 2021. Effects of Urban Forest Types and Traits on Soil Organic Carbon Stock in Beijing. Forests 12(4).	50
14	Beijing	China	Asia	39.899	116.35	Temperate	2016	15	Parkland		51	12	640	1098.32	133.183	6609.02	16240.6	0.334018	4.89702	8.44	1.1	0.76		1.37344	9.1	18.7474	23.7614	Li J, Dou X, Hu Y, Gan D, Li F. 2018. Variation in soil organic carbon mineralization under various land cover types in urban areas. Acta Ecologica Sinica 38(01): 112-121.	1
15	Beijing	China	Asia	39.899	116.35	Temperate	2009	20	Parkland		51	12	640	1098.32	133.183	6609.02	16240.6	0.334018	4.89702			0.83		1.39	9.71223	27	27	Luo S, Mao Q, Ma K. 2014. Comparison on soil carbon stocks between urban and suburban topsoil in Beijing, China. Chinese Geographical Science 24(5): 551-561.	27
16	Beijing	China	Asia	39.899	116.35	Temperate	2010	20		urban forest	51	12	640	1098.32	133.183	6609.02	16240.6	0.334018	4.89702	7.81	10.93	0.8	1.36	1.52	10	30.4	30.4	Zhao D, Li F, Yang Q, Wang R, Song Y, Tao Y. 2013. The influence of different types of urban land use on soil microbial biomass and functional diversity in Beijing, China. Soil Use and Management 29(2): 230-239.
17	Belgrade	Serbia	Europe	44.7976	20.4566	Temperate	2020	20	Parkland		117	11.7	700	784.31	26.0695	559.972	16084.3	0.454579	0.848224	7.9	30.04			1.3671	12	32.8104	32.8104	Pavlovic P, Sawidis T, Breuste J, Kostic O, Cakmak D, Dordevic D, Pavlovic D, Pavlovic M, Perovic V, Mitrovic M. 2021. Fractionation of Potentially Toxic Elements (PTEs) in Urban Soils from Salzburg, Thessaloniki and Belgrade: An Insight into Source Identification and Human Health Risk Assessment. Int J Environ Res Public Health 18(11).	1
18	Belgrade	Serbia	Europe	44.7976	20.4566	Temperate	2012	10	Parkland	urban forest	117	11.7	700	784.31	26.0695	559.972	16084.3	0.454579	0.848224	8.4	20	4		0.83518	55.6	46.436	83.8391	Marija P, Dragana P, Olga K, Snežana J, Dragan Č, Pavle P, Miroslava M. 2017. Evaluation of urban contamination with trace elements in city parks in Serbia using pine (Pinus nigra Arnold) needles, bark and urban topsoil. International Journal of Environmental Research 11(5-6): 625-639.	1
19	Berlin	Germany	Europe	52.507	13.4098	Temperate	2019	20		urban forest	35	9.2	580	697.987	18.2253	878.222	23559.4	0.487585	2.01991					1	24.23	48.46	48.46	Richter S, Haase D, Thestorf K, Makki M. Carbon Pools of Berlin, Germany: Organic Carbon in Soils and Aboveground in Trees. Urban Forestry & Urban Greening 2020; 54.	65
20	Bloomington	United States	Northern America	40.4934	-88.9714	Temperate	2011	15		urban forest	252	11.7	1207	1040.21	27.7697	43.0637	31722.5	0.548407	2.28078					0.8	39.33	47.196	59.8185	Schmitt-Harsh M, Mincey SK, Patterson M, Fischer BC, Evans TP. 2013. Private residential urban forest structure and carbon storage in a moderate-sized urban area in the Midwest, United States. Urban Forestry & Urban Greening 12(4): 454-463.	20
21	Bobo-Dioulasso	Burkina Faso	Africa	11.1785	-4.29449	Tropical	2008	20	Garden		460	28	900	180.9	106.419	292.401	1191.16	0.332389	1.76043	6.2	31	1.7		1.2695	20	50.78	50.78	Lompo DJP, Sangaré SAK, Compaoré E, Papoada Sedogo M, Predotova M, Schlecht E, Buerkert A. 2012. Gaseous emissions of nitrogen and carbon from urban vegetable gardens in Bobo‐Dioulasso, Burkina Faso. Journal of Plant Nutrition and Soil Science 175(6): 846-853.	2
22	Boston	United States	Northern America	42.385	-71.063	Temperate	2010	15		urban forest	14	14	1050	926.21	7.66984	1093.66	43495	0.522042	2.77213					0.83	48	59.76	75.7427	Rao P, Hutyra LR, Raciti SM, Finzi AC. 2013. Field and remotely sensed measures of soil and vegetation carbon and nitrogen across an urbanization gradient in the Boston metropolitan area. Urban Ecosystems 16(3): 593-616.	15
23	Boston	United States	Northern America	42.385	-71.063	Temperate	2010	15		urban forest	14	14	1050	926.21	7.66984	1093.66	43495	0.522042	2.77213		1.2			0.77	51.14	59.0667	74.864	Raciti SM, Hutyra LR, Rao P, Finzi AC. 2012. Inconsistent definitions of “urban” result in different conclusions about the size of urban carbon and nitrogen stocks. Ecological Applications 22(3): 1015-1035.	15
24	Brasov	Romania	Europe	45.6511	25.6088	Temperate	2021	10		urban forest	774	11	832	795.369	49.6542	106.114	14096.8	0.408244	5.10966	7.22	36	2.8		1.1231	32	35.9392	64.8873	Enescu RE, Dincă L, Zup M, Davidescu Ș, Vasile D. 2022. Assessment of Soil Physical and Chemical Properties among Urban and Peri-Urban Forests: A Case Study from Metropolitan Area of Brasov. Forests 13(7).	5
25	Budapest	Hungary	Europe	47.483	19.1097	Temperate	2014	10	Parkland	urban lawn	100	11.3	533	781.317	25.227	557.434	27860.3	0.445547	1.97461	7.54		2.6	0.15	1.20362	25.4	30.5719	55.1969	Pouyat RV, Yesilonis ID, Dombos M, Szlavecz K, Setälä H, Cilliers S, Hornung E, Kotze DJ, Yarwood S. 2015. A Global Comparison of Surface Soil Characteristics Across Five Cities. Soil Science 180(4/5): 136-145.	1
26	Buenos Aires	Argentina	Latin America and the Caribbean	-34.6506	-58.5389	Temperate	2008	20		urban forest	31	17	1146	490.2	24.7126	2700.41	18763.2	0.336562	0.612258	6.9				1.2085	25	60.425	60.425	Gonzalez M, Gomez E, Comese R, Quesada M, Conti M. 2010. Influence of organic amendments on soil quality potential indicators in an urban horticultural system. Bioresour Technol 101(22): 8897-8901.	1
27	Campinas	Brazil	Latin America and the Caribbean	-22.9119	-47.1125	Tropical	2018	10		urban forest	693	21.4	1462	229.32	66.5254	1007.41	17644.2	0.363036	4.44002	4.5		1.53		1.4	15.29	21.406	38.648	Bulbovas P, Camargo CZS, Ferreira ML, Domingos M. 2020. Anthropic interferences in the nutritional status of tree species growing in urban and peri-urban Atlantic forest remnants. Urban Forestry & Urban Greening 50.	1
28	Carpi	Italy	Europe	45.1393	10.0223	Temperate	2017	15	Parkland	urban forest	29	14.1	657	806.343	20.4913	246.057	15695.9	0.377535	0.366713	7.8				1.14	23.3	39.843	50.4989	Ungaro F, Maienza A, Ugolini F, Lanini GM, Baronti S, Calzolari C. 2022. Assessment of joint soil ecosystem services supply in urban green spaces: A case study in Northern Italy. Urban Forestry & Urban Greening 67.	8
29	Changchun	China	Asia	43.871	125.296	Temperate	2014	20	Parkland	urban forest	300	4.8	650	1392.09	110.05	1770.74	8322.65	0.33894	4.35658	7.31		1.44	0.55	1.38	21.4559	59.2183	59.2183	Zhou W, Wang W, Zhang B, Xiao L, Lu H, He X. 2017. Soil fertility evaluation for urban forests and green spaces in Changchun city. Acta Ecologica Sinica 37(4): 1211-1220.	40
30	Changsha	China	Asia	28.1841	113.004	Subtropical	2010	15		urban forest	54	17.2	1360	868.808	48.3681	897.277	10578.9	0.306789	0.422436	4.6		1.53	0.42	1.32	19.1415	37.9002	48.0366	Gao S, Tian D, Yan W, Fang X, Xiang W, Liang X. 2010. Characteristics of soil physicochemical property and its carbon storage in urban forest plantation of Changsha city. Journal of Central South University of Forestry & Technology 30(9): 16-22.	1
31	Chattogram	Bangladesh	Asia	22.4388	91.8243	Tropical	2013	10			20	29	2800	315.951	106.235	4018.35	3932.17	0.541315	0.544778	6.96	7.86			1.61	5.29	8.5169	15.3771	Alamgir M, Islam M, Hossain N, Kibria M, Rahman M. 2015. Assessment of Heavy Metal Contamination in Urban Soils of Chittagong City, Bangladesh. International Journal of Plant & Soil Science 7(6): 362-393.	21
32	Chengdu	China	Asia	30.6888	104.034	Subtropical	2013	20	Residential area	urban forest	500	16.2	945	709.94	99.3606	3335.61	13405.7	0.329791	0.665398					1.23	17.1545	42.2	42.2	Liu X, Li T, Zhang S, Jia Y, Li Y, Xu X. 2016. The role of land use, construction and road on terrestrial carbon stocks in a newly urbanized area of western Chengdu, China. Landscape and Urban Planning 147: 88-95.
33	Chengdu	China	Asia	30.6888	104.034	Subtropical	2015	20	Parkland		500	16.2	945	709.94	99.3606	3335.61	13405.7	0.329791	0.665398			1.17		1.83	17.89	65.4774	65.4774	An J, Li T, Fu X, Zhang S, Li Z, Wei W. 2019. Spatial distribution of soil carbon and nitrogen in green lands along an urbanization gradient. Chinese Journal of Ecology 38(9): 2780-2787.	16
34	Chengdu	China	Asia	30.6888	104.034	Subtropical	2017	10	Parkland	urban forest	500	16.2	945	709.94	99.3606	3335.61	13405.7	0.329791	0.665398	7.4		2.08	0.81	1.23	28.09	34.5507	62.3804	Gao X, Huang R, Li J, Wang C, Lan T, Li Q, Deng O, Tao Q, Zeng M. 2020. Temperature induces soil organic carbon mineralization in urban park green spaces, Chengdu, southwestern China: Effects of planting years and vegetation types. Urban Forestry & Urban Greening 54.	3
35	Chicago	United States	Northern America	41.794	-87.8225	Temperate	2016	10	Residential area	urban lawn	179	9.93	95.5	1039.92	27.2196	2069.85	35379.2	0.476855	3.96055	7.05	28	6		0.8059	58	46.7422	84.3919	Wang H, Cheng M, Dsouza M, Weisenhorn P, Zheng T, Gilbert JA. 2018. Soil Bacterial Diversity Is Associated with Human Population Density in Urban Greenspaces. Environ Sci Technol 52(9): 5115-5124.	13
36	Chicago	United States	Northern America	41.794	-87.8225	Temperate	2016	10	Parkland		179	9.93	95.5	1039.92	27.2196	2069.85	35379.2	0.476855	3.96055	7.1	22	5		0.7815	60	46.89	84.6587	Wang H, Cheng M, Dsouza M, Weisenhorn P, Zheng T, Gilbert JA. 2018. Soil Bacterial Diversity Is Associated with Human Population Density in Urban Greenspaces. Environ Sci Technol 52(9): 5115-5124.	13
37	Chongqing	China	Asia	29.5538	106.525	Subtropical	2011	20	Parkland		163	18	1200	750.576	68.2839	1109.77	12697.1	0.388779	2.38506	7.54	13	1.18	0.61	1.18	19.34	45.6424	45.6424	Feng H, Zhang S, Fu W, Wang J. 2012. Effects of the age of urban greenbelts on soil physical and chemical properties: A case study of Beibei district of Chongqing. Journal of Southwest China Normal University. Natural Science Edition 37(3): 96-104.	17
38	Columbus	United States	Northern America	40.0148	-82.9997	Temperate	2008	20	Parkland	urban forest	235	11	950	942.957	22.3642	215.7	30360.4	0.514367	3.38489			2.8		0.88	35	61.6	61.6	Lorenz K, Lal R 2012. Carbon storage in some urban forest soils of Columbus, Ohio, USA. Carbon Sequestration in Urban Ecosystems: Springer, 139-158.	2
39	Cooch Behar	India	Asia	26.3342	89.4506	Tropical	2020	20	Parkland	urban forest	43	29	2305	408.702	108.918	1040.65	9542.96	0.471993	2.59621	6.15		1.27		1.35135	6.66	18	18	Pradhan R, Sarkar BC, Abha Manohar K, Shukla G, Tamang M, Vineeta, Bhat JA, Kumar M, Chakravarty S. 2022. Biomass carbon and soil nutrient status in urban green sites at foothills of eastern Himalayas: Implication for carbon management. Current Research in Environmental Sustainability 4.	4
40	Cordoba	Argentina	Latin America and the Caribbean	-31.3959	-64.2071	Subtropical	2017	20		urban forest	500	18	750	468.728	72.8598	557.556	15092.6	0.431166	1.0435	7.86		0.95		1.37564	11.3	31.0895	31.0895	Buil PA, Renison D, Becerra AG. 2021. Soil infectivity and arbuscular mycorrhizal fungi communities in four urban green sites in central Argentina. Urban Forestry & Urban Greening 64: 127285.	4
41	Coventry	United Kingdom	Europe	52.4447	-1.49974	Temperate	2005	15	Parkland	urban lawn	86	10	800	462.409	11.1618	275.366	15308.6	0.468399	2.15158					1.2085	25	45.3188	57.4391	Rawlins BG, Vane CH, Kim AW, Tye AM, Kemp SJ, Bellamy PH. 2008. Methods for estimating types of soil organic carbon and their application to surveys of UK urban areas. Soil Use and Management 24(1): 47-59.	10
42	Dongguan	China	Asia	22.5237	113.385	Subtropical	2018	10		urban forest	21	22.1	1796	537.587	72.1997	3336.55	6854.61	0.340078	1.98275	5.47				1.23	15.95	19.6185	35.4207	Tan, Kan, Su, Liu, Zhang. 2019. The Composition and Diversity of Soil Bacterial and Fungal Communities Along an Urban-To-Rural Gradient in South China. Forests 10(9).	1
43	Franklin	United States	Northern America	30.1807	-85.8124	Subtropical	2008	10		urban forest	4	20.3	1425	615.826	30.092	110.063	27900.6	0.421799	0.225105	5		1.8		0.9	31.1111	28	50.5533	Nagy RC, Lockaby BG, Zipperer WC, Marzen LJ. 2013. A comparison of carbon and nitrogen stocks among land uses/covers in coastal Florida. Urban Ecosystems 17(1): 255-280.	14
44	Fuzhou	China	Asia	26.0608	119.293	Subtropical	2010	20	Parkland	urban forest	30	19.7	1348	670.91	58.8594	1282.54	12618.5	0.315763	3.15188					1.4	12.5	35	35	Li J, Wang J, Zeng W, Guo L, Li X. 2011. Vertical distribution characteristics and stock of soil organic carbon in different types of urban green space. Journal of Anhui Agricultural Sciences 39(21): 12787-12788+12802.	1
45	Glasgow	United Kingdom	Europe	55.8562	-4.30186	Boreal	2005	20	Parkland		44	8.9	900	415.005	30.2021	820.513	16966.9	0.47457	2.01822	4.8				0.9218	48.5	89.4146	89.4146	Madrid L, Diaz-Barrientos E, Ruiz-Cortes E, Reinoso R, Biasioli M, Davidson CM, Duarte AC, Grcman H, Hossack I, Hursthouse AS, et al. 2006. Variability in concentrations of potentially toxic elements in urban parks from six European cities. J Environ Monit 8(11): 1158-1165.	27
46	Guangzhou	China	Asia	22.3435	113.477	Subtropical	2015	20		urban forest	22	21	1720	538.75	74.3898	5063.11	22217.9	0.425037	1.98275	4.12		0.82	0.14	1.39	12.82	35.6396	35.6396	He J, Chen X, Feng S, Yao T, Liang Q, Fu J. 2016. Stoichiometric characteristics of soil C,N and P in subtropical forests along an urban-to suburb gradient. Chinese Journal of Ecology 35(3): 591-596.	3
47	Guangzhou	China	Asia	22.3435	113.477	Subtropical	2011	20		urban forest	22	21	1720	538.75	74.3898	5063.11	22217.9	0.425037	1.98275			1.45		1.33	17	45.22	45.22	Chen, H., Zhang, W., Gilliam, F., Liu, L., Huang, J., Zhang, T., . . . Mo, J., 2013. Changes in soil carbon sequestration in Pinus massoniana forests along an urban-to-rural gradient of southern China. Biogeosciences, 10, 6609-6616. doi:10.5194/bg-10-6609-2013
48	Guangzhou	China	Asia	22.3435	113.477	Subtropical	2019	20		urban forest	22	21	1720	538.75	74.3898	5063.11	22217.9	0.425037	1.98275			2.1	0.3	1.39	23.18	64.4404	64.4404	Lin Y, Xu Q, Xiao Q, Bisong D, Chen X. 2022. Characteristics of soil organic carbon fractions in the evergreen broad-leaved forests in Guangzhou, China Ecological Science 41(05): 114-120.	3
49	Hangzhou	China	Asia	30.2228	120.317	Subtropical	2012	20	Parkland		19	17.5	1454	868.787	44.4567	3096.76	14872.9	0.323272	3.30658	7.54		1.21		1.3569	12.8364	34.8354	34.8354	Chen X. 2012. Soil fertility quality assessment for urban green space in Hangzhou city. Guizhou Agricultural Sciences 40(11): 148-150.
50	Hangzhou	China	Asia	30.2228	120.317	Subtropical	2013	15	Parkland	urban forest	19	17.5	1454	868.787	44.4567	3096.76	14872.9	0.323272	3.30658	6.83		1.1		1.47	16.3863	36.1318	45.7952	Xie G, Zhang M, Wu C, Wang J. 2013. Study on physical and chemical properties of greenbelt surface soil in Hangzhou city. Acta Agriculturae Jiangxi 25(09): 57-61.	8
51	Hefei	China	Asia	31.8368	117.279	Subtropical	2017	20		urban forest	120	17	1300	921.573	53.1158	2084.96	6347	0.31724	2.51417	4.81		1.68	0.4	1.36	23.68	64.4096	64.4096	Xu H, Bui Van T, Fan H, Xu K, Tao X, Xu X. 2022. Variation characteristics of soil organic carbon composition and management index of Quercus acutissima forests in urban and suburban areas. Jiangsu Journal of Agricultural Sciences 38(2): 369-376.	1
52	Helsinki	Finland	Europe	60.2236	24.9369	Boreal	2019	10	Parkland	urban forest	25	5.3	682	821.36	29.9054	718.497	18877.2	0.42589	1.9443					0.8303	56	46.4968	83.9488	Lu C, Kotze DJ, Setala HM. 2021. Evergreen trees stimulate carbon accumulation in urban soils via high root production and slow litter decomposition. Sci Total Environ 774: 145129.	6
53	Montreal	Canada	Northern America	45.5327	-73.6682	Temperate	2013	20		urban forest	33	7	897	1148.65	12.7544	1127.01	22658.2	0.41	2.75943	7.52				0.973983	44.2227	86.1444	86.1444	Kargar M, Jutras P, Clark OG, Hendershot WH, Prasher SO. 2015. Macro-nutrient availability in surface soil of urban tree pits influenced by land use, soil age, and soil organic matter content. Urban Ecosystems 18(3): 921-936.	160
54	Helsinki	Finland	Europe	60.2236	24.9369	Boreal	2014	10	Parkland	urban lawn	25	5.3	682	821.36	29.9054	718.497	18877.2	0.42589	1.9443	6.02	11	3.7	0.56	0.91936	48.7	44.7728	80.8362	Pouyat RV, Yesilonis ID, Dombos M, Szlavecz K, Setälä H, Cilliers S, Hornung E, Kotze DJ, Yarwood S. 2015. A Global Comparison of Surface Soil Characteristics Across Five Cities. Soil Science 180(4/5): 136-145.	1
55	Hohhot	China	Asia	40.8173	111.66	Temperate	2017	20	Parkland		1050	7.9	450	1253.05	108.459	978.712	9087.91	0.268994	3.35603	8.48		1.2		1.3	14.9072	38.7587	38.7587	Huang M, Mei Q, Luo X, Tian J, Wang S, Wu M. 2020. Responses of soil physical and chemical to differnet functional greenbelts in Hohhot city. Journal of Inner Mongolia Agricultural University(Natural Science Edition) 41(04): 10-15.
56	Ibadan	Nigeria	Africa	7.39376	3.91781	Tropical	2000	20	Parkland		170	27	1270	129.463	63.6268	952.142	6226.16	0.332604	4.83797	6.62		2	0.12	1.62	23.2	75.168	75.168	Gbadegesin A, Olabode M. 2000. Soil properties in the metropolitan region of Ibadan, Nigeria: Implications for the management of the urban environment of developing countries. Environmentalist 20(3): 205-214.	10
57	Jinan	China	Asia	36.6614	117.006	Temperate	2020	20	Parkland	urban forest	142	13.8	670	1064.49	112.285	1330.23	11608.9	0.30925	2.77017	7.87		2.67		1.43347	6.56	18.8071	18.8071	Shen H, Yang B, Wang H, Sun W, Jiao K, Qin G. 2022. Changes in Soil Ectomycorrhizal Fungi Community in Oak Forests along the Urban–Rural Gradient. Forests 13(5).	1
58	Jinju-si	South Korea	Asia	35.1845	128.104	Temperate	2020	20	Parkland		350	12	1300	916.374	80.5465	234.644	12931.8	0.34702	2.89894	6.3	6.6			0.973404	9.02	17.5602	17.5602	An SE, Lee J, Kim C. 2022. Relationships between Soil Carbon Storage and Soil Properties of Urban Parks in Jinju-si, Gyeongsangnam-do. Korean Society of Agricultural and Forest Meteorology 24(2): 115-123.	4
59	Kiel	Germany	Europe	54.341	10.1268	Temperate	1993	10		urban forest	21	12	775	598.186	17.5894	318.699	17500.9	0.506543	1.03194	7.3		1.6		1.0133	41	41.5453	75.009	Beyer L, Blume H-P, Elsner D-C, Willnow A. 1995. Soil organic matter composition and microbial activity in urban soils. Science of The Total Environment 168(3): 267-278.	1
60	Kumasi	Ghana	Africa	6.70918	-1.61028	Tropical	2014	15		urban forest	258	26.4	1250	106.803	52.6268	1287.72	2934.62	0.350732	4.92073					1.8	11	29.7	37.6432	Nero BF, Callo-Concha D, Anning A, Denich M. 2017. Urban Green Spaces Enhance Climate Change Mitigation in Cities of the Global South: The Case of Kumasi, Ghana. Procedia Engineering 198: 69-83.	10
61	Kumasi	Ghana	Africa	6.70918	-1.61028	Tropical	2014	15		urban forest	258	26.4	1250	106.803	52.6268	1287.72	2934.62	0.350732	4.92073	5.9		1.6		1.8	16.53	44.631	56.5675	Nero BF, Anning AK. 2018. Variations in soil characteristics among urban green spaces in Kumasi, Ghana. Environmental Earth Sciences 77(10).	30
62	Kursk	Russia	Europe	51.7406	36.185	Temperate	2019	10	Parkland		196	9.8	607	1009.34	24.9568	220.576	6450.59	0.500368	-0.521776	6.72				1.12188	32.1	36.0123	65.0194	Stoma GV, Manucharova NA, Belokopytova NA. 2020. Biological Activity of Microbial Communities in Soils of Some Russian Cities. Eurasian Soil Science 53(6): 760-771.
63	Lahti	Finland	Europe	61.4922	23.73	Boreal	2014	10	Parkland	urban lawn	40	4.5	636	868.093	32.5312	90.3061	12499.6	0.419819	1.10345	5.83	11	3.1	0.3	0.92302	48.4	44.6742	80.6581	Pouyat RV, Yesilonis ID, Dombos M, Szlavecz K, Setälä H, Cilliers S, Hornung E, Kotze DJ, Yarwood S. 2015. A Global Comparison of Surface Soil Characteristics Across Five Cities. Soil Science 180(4/5): 136-145.	1
64	Lahti	Finland	Europe	61.4922	23.73	Boreal	2020	10	Parkland	urban lawn	40	4.5	636	868.093	32.5312	90.3061	12499.6	0.419819	1.10345	6	11	3.2		1.2	45	54	97.4957	Kotze DJ, Ghosh S, Hui N, Jumpponen A, Lee BPY, Lu C, Lum S, Pouyat R, Szlavecz K, Wardle DA, et al. 2021. Urbanization minimizes the effects of plant traits on soil provisioned ecosystem services across climatic regions. Glob Chang Biol 27(17): 4139-4153.	5
65	Lanzhou	China	Asia	36.0793	103.766	Temperate	2017	20	Parkland	urban forest	1520	9.8	311	1010.95	93.1877	1088.13	8200.03	0.239712	0.789665	8.5				1.32	11.0209	29.0951	29.0951	Huang R, Wu Y, Feng G, Zhao F, Han M, Zhang J, Zhang Y. 2017. Effect of soil quality of urban greenland on growth conditions of different trees. Journal of Gansu Agricultural University 52(6): 113-119.	10
66	Leicester	United Kingdom	Europe	52.6283	-1.13009	Temperate	2012	20		urban forest	51	8	606	478.513	10.0801	1016.44	15602.6	0.432563	2.15158					0.45	53	47.7	47.7	Edmondson JL, Davies ZG, McCormack SA, Gaston KJ, Leake JR. 2014. Land-cover effects on soil organic carbon stocks in a European city. Science of The Total Environment 472: 444-453.
67	Leuven	Belgium	Europe	50.8855	4.70778	Temperate	2017	20		urban forest	10	11	729	553.888	12.4303	381.845	27823.2	0.477473	2.05194	7.65				1.08183	35.3828	76.5564	76.5564	Van Geel M, Yu K, Ceulemans T, Peeters G, van Acker K, Geerts W, Ramos MA, Serafim C, Kastendeuch P, Najjar G, et al. 2018. Variation in ectomycorrhizal fungal communities associated with Silver linden (Tilia tomentosa) within and across urban areas. FEMS Microbiol Ecol 94(12).
68	Liverpool	United Kingdom	Europe	53.4335	-2.87429	Temperate	2018	15	Parkland		50	9.4	796	445.367	20.4072	942.686	16098.8	0.430542	1.92506	6.65	2			1.1	48	79.2	100.382	Beesley L, Moreno-Jiménez E, Jenn P, Lepp NW. Carbon and Metal(loid)s in Parkland and Road Verge Surface Soils in the City of Liverpool, UK. Agronomy 2020; 10.	52
69	Ljubljana	Slovenia	Europe	46.0654	14.5148	Temperate	2005	20	Parkland		301.589	10.1462	1452.32	768.184	25.1438	160.756	22087.6	0.467748	3.9363	6.85				0.9279	48	89.0784	89.0784	Madrid L, Diaz-Barrientos E, Ruiz-Cortes E, Reinoso R, Biasioli M, Davidson CM, Duarte AC, Grcman H, Hossack I, Hursthouse AS, et al. 2006. Variability in concentrations of potentially toxic elements in urban parks from six European cities. J Environ Monit 8(11): 1158-1165.	25
70	Louisville	United States	Northern America	38.2245	-85.6991	Temperate	2014	10		urban forest	142	13.8	1130	897.968	15.657	432.028	28029.4	0.542131	3.62684	4.3	16.3	1.9		0.82	47.5638	39.0023	70.4177	Trammell TLE, Tripler CE, Carper SC, Carreiro MM. 2016. Potential nitrogen mineralization responses of urban and rural forest soils to elevated temperature in Louisville, KY. Urban Ecosystems 20(1): 77-86.	1
71	Louisville	United States	Northern America	38.2245	-85.6991	Temperate	2011	15		urban forest	142	13.8	1130	897.968	15.657	432.028	28029.4	0.542131	3.62684	6.4	23.4			1.2	31.1111	56	70.9771	Trammell, T. L. E, B. P. Schneid, and M. M. Carreiro. 2011. Forest soils adjacent to urban interstates: Soil physical and chemical properties, heavy metals, disturbance legacies, and relationships with woody vegetation. Urban Ecosystems 14 (4): 525–552.	21
72	Madison	United States	Northern America	43.0725	-89.4089	Temperate	2015	20		urban forest	267	18	1300	1076.78	38.8907	190.646	30553.8	0.521133	1.38935		8.23			1.068	28.09	60	60	Ziter C, Turner MG. 2018. Current and historical land use influence soil‐based ecosystem services in an urban landscape. Ecological Applications 28(3): 643-654.	20
73	Manchester	United Kingdom	Europe	53.492	-2.24162	Temperate	2018	10	Parkland		47	10	600	449.209	18.8369	1113.62	31530.2	0.502233	1.92506	5.6				0.97	52.7867	51.2031	92.4459	Dennis M, Beesley L, Hardman M, James P. Ecosystem (Dis)benefits Arising from Formal and Informal Land-Use in Manchester (UK); a Case Study of Urban Soil Characteristics Associated with Local Green Space Management. Agronomy 2020; 10.	3
74	Quezon City [Manila]	Philippines	Asia	14.5519	121.019	Tropical	2020	10	Parkland	urban forest	10	26.6	1666	108.428	87.6045	3908.75	9118.39	0.353755	5.94563	5	22			1.11084	33.0046	36.663	66.1941	Berame J, Elazegui EP, Arenas MC, Orozco JA. 2021. Microclimatic factors and soil characteristics of Arroceros Forest Park in the City of Manila, Philippines. Biodiversitas Journal of Biological Diversity 22(11).	1
75	Marrakesh	Morocco	Africa	31.6395	-7.98775	Mediterranean	2014	20		urban forest	454	25	240	575.881	63.8319	481.074	4967.01	0.239864	-0.542324	7.7		1.5	0.96	1.4	7.6	21.28	21.28	Naylo A, Almeida Pereira SI, Benidire L, El Khalil H, Castro PML, Ouvrard S, et al. Trace and major element contents, microbial communities, and enzymatic activities of urban soils of Marrakech city along an anthropization gradient. Journal of Soils and Sediments 2019; 19: 2153-2165.	1
76	Marrakesh	Morocco	Africa	31.6395	-7.98775	Mediterranean	2019	15	Parkland		454	25	240	575.881	63.8319	481.074	4967.01	0.239864	-0.542324	8.5		1.2		1.37796	11.11	22.9637	29.1053	Beroigui M, Naylo A, Walczak M, Hafidi M, Charzyński P, Świtoniak M, et al. Physicochemical and microbial properties of urban park soils of the cities of Marrakech, Morocco and Toruń, Poland: Human health risk assessment of fecal coliforms and trace elements. Catena 2020; 194.	1
77	Marseille	France	Europe	43.3007	5.40716	Mediterranean	2017	10	Parkland		12	16.4	515	576.488	42.7643	1533.81	20314.3	0.385299	2.65838			3	0.33	0.8547	54	46.1538	83.3295	Díaz-Sanz J, Robert S, Keller C. 2020. Parameters influencing run-off on vegetated urban soils: A case study in Marseilles, France. Geoderma 376.	13
78	Melbourne	Australia	Oceania	-37.8556	145.075	Temperate	2015	20	Parkland		27	16	647	375.263	13.8251	964.336	27030.4	0.402525	1.95803	5.165		4.2		0.91814	48.8	89.6105	89.6105	Han XM, Hu HW, Shi XZ, Wang JT, Han LL, Chen D, He JZ. 2016. Impacts of reclaimed water irrigation on soil antibiotic resistome in urban parks of Victoria, Australia. Environ Pollut 211: 48-57.	7
79	Milan	Italy	Europe	45.5446	9.18994	Temperate	2015	20	Parkland	urban forest	100	14	920	755.285	22.8906	1374.29	24234.8	0.433224	4.30088					1.12	22.83	51.1392	51.1392	Canedoli C, Ferrè C, El Khair DA, Padoa-Schioppa E, Comolli R. Soil organic carbon stock in different urban land uses: high stock evidence in urban parks. Urban Ecosystems 2019; 23: 159-171.	50
80	Moscow	Russia	Europe	55.7386	37.6486	Temperate	2012	10	Parkland		200	7	706	982.975	31.1319	6822.78	20522.9	0.468643	1.92138					1.05234	37.8	39.7785	71.819	Vasenev VI, Stoorvogel JJ, Vasenev II. Urban soil organic carbon and its spatial heterogeneity in comparison with natural and agricultural areas in the Moscow region. Catena 2013; 107: 96-102.
81	Moscow	Russia	Europe	55.7386	37.6486	Temperate	2015	10	Parkland		200	7	706	982.975	31.1319	6822.78	20522.9	0.468643	1.92138	6.3				1.0255	40	41.02	74.0606	Ivashchenko K, Ananyeva N, Vasenev V, Sushko S, Seleznyova A, Kudeyarov V. 2019. Microbial C-availability and organic matter decomposition in urban soils of megapolis depend on functional zoning. Soil & Environment 38(1): 31-41.	19
82	Moscow, Idaho	United States	Northern America	47.6723	-117.351	Temperate	2003	15		urban forest	790	10.1	760	824.056	37.2818	222.669	31465.3	0.38984	3.78553	6.76	17			1.5	37.7125	84.8532	107.547	Scharenbroch BC, Lloyd JE, Johnson-Maynard JL. 2005. Distinguishing urban soils with physical, chemical, and biological properties. Pedobiologia 49(4): 283-296.
83	Murmansk	Russia	Europe	68.9554	33.0786	Boreal	2020	10	Parkland	urban forest	150	4	500	797.252	37.3503	189.819	9673.68	0.415345	-0.461133	6		2.1		0.9	49.7	44.73	80.7589	Korneykova MV, Vasenev VI, Nikitin DA, Soshina AS, Dolgikh AV, Sotnikova YL. Urbanization Affects Soil Microbiome Profile Distribution in the Russian Arctic Region. Int J Environ Res Public Health 2021; 18.	1
84	Nanchang	China	Asia	28.6878	115.896	Subtropical	2020	20	Parkland	urban forest	25	17.5	1700	865.747	60.2249	1520.01	6466.94	0.383501	2.80703	7.29		0.82	0.61	1.39	15.02	41.7556	41.7556	Jin T, Liu W, Wang Y, Zhao M, Fu Y, Dong Y, Luo T, Fu H, Wang Q. 2022. Effects of Urbanization Intensity on Glomalin-Related Soil Protein in Nanchang, China: Influencing Factors and Implications for Greenspace Soil Improvement.
85	Nanchang	China	Asia	28.6878	115.896	Subtropical	2013	15		urban forest	25	17.5	1700	865.747	60.2249	1520.01	6466.94	0.383501	2.80703	6.75		1.26	1.01	1.4	20.49	43.029	54.537	Wan S-Z, Chen F-S, Hu X-F, Zhang Y, Fang X-M. 2020. Urbanization aggravates imbalances in the active C, N and P pools of terrestrial ecosystems. Global Ecology and Conservation 21.	20
86	Nanjing	China	Asia	32.0127	118.809	Subtropical	2007	20		urban forest	21.3988	15.9204	1091.45	930.146	58.1733	2687.45	15062.1	0.313789	2.82623	7.59	11.98	0.8		1.38	8.4	23.184	23.184	Shan Q, Yu Y, Yu J, Zhang J. 2008. Soil enzyme activities and their indication for fertility of urban forest soil. Frontiers of Environmental Science & Engineering in China 2(2): 218-223.	11
87	Nanjing	China	Asia	32.0127	118.809	Subtropical	2019	20	Parkland		21.3988	15.9204	1091.45	930.146	58.1733	2687.45	15062.1	0.313789	2.82623	7.85		1.5		1.4	13.9211	38.9791	38.9791	Li X, Zhou H, Li C, He L, Liu X, Xiao Z, Lu H, Su J. 2021. Distribution of soil physicochemical properties and microbial biomass in three green lands with different use types in the urban area. Soils 53(4): 874-880.	10
88	Nanjing	China	Asia	32.0127	118.809	Subtropical	2014	10		urban forest	21.3988	15.9204	1091.45	930.146	58.1733	2687.45	15062.1	0.313789	2.82623	7.49	10.98			1.4	15.52	21.728	39.2294	Yang J, Yu Y, Chen Y, Wang X, Vasenev VI. 2016. Content and distribution of organic carbon in urban forest soil in different function areas in Nanjing City, China. Journal of Nanjing Forestry University. Natural Sciences Edition 40(1): 22-26.
89	Nanjing	China	Asia	32.0127	118.809	Subtropical	2005	10	Parkland	urban forest	21.3988	15.9204	1091.45	930.146	58.1733	2687.45	15062.1	0.313789	2.82623	8.02	13.8			1.38	17.27	23.8326	43.0292	Zhao Y-G, Zhang G-L, Zepp H, Yang J-L. 2007. Establishing a spatial grouping base for surface soil properties along urban–rural gradient—A case study in Nanjing, China. Catena 69(1): 74-81.
90	New York	United States	Northern America	40.7732	-73.8809	Temperate	2016	10	Parkland	urban forest	10	12.9	1174	892.831	10.3665	6041.12	36082.4	0.493905	4.3435	4.09	14.09	6		0.6	61.9	37.14	67.0553	Joyner JL, Kerwin J, Deeb M, Lozefski G, Prithiviraj B, Paltseva A, et al. Green Infrastructure Design Influences Communities of Urban Soil Bacteria. Front Microbiol 2019; 10: 982.	1
91	New York	United States	Northern America	40.7732	-73.8809	Temperate	2016	20	Parkland	urban forest	10	12.9	1174	892.831	10.3665	6041.12	36082.4	0.493905	4.3435		5.26	3.6		0.9335	59.9814	111.985	111.985	Ward EB, Doroski DA, Felson AJ, Hallett RA, Oldfield EE, Kuebbing SE, Bradford MA. 2021. Positive long‐term impacts of restoration on soils in an experimental urban forest. Ecological Applications 31(5): e02336.	1
92	New York	United States	Northern America	40.7732	-73.8809	Temperate	2015	10		urban forest	10	12.9	1174	892.831	10.3665	6041.12	36082.4	0.493905	4.3435	4.33	18.03	2.9		0.863871	53.2483	45.9996	83.0512	Sonti NF, Hallett RA, Griffin KL, Sullivan JH. 2019. White oak and red maple tree ring analysis reveals enhanced productivity in urban forest patches. Forest Ecology and Management 453.	4
93	New York	United States	Northern America	40.7732	-73.8809	Temperate	2017	20		urban forest	10	12.9	1174	892.831	10.3665	6041.12	36082.4	0.493905	4.3435	4.4	18			0.876609	52.2042	91.5253	91.5253	Smith J, Hallett RA, Deeb M, Groffman PM. Fine‐scale soil heterogeneity at an urban site: implications for forest restoration. Restoration Ecology 2021; 29.	1
94	New York	United States	Northern America	40.7732	-73.8809	Temperate	2019	10	Parkland	urban forest	10	12.9	1174	892.831	10.3665	6041.12	36082.4	0.493905	4.3435					0.6	42.8889	25.7333	46.4609	Downey AE, Groffman PM, Mejía GA, Cook EM, Sritrairat S, Karty R, Palmer MI, McPhearson T. 2021. Soil carbon sequestration in urban afforestation sites in New York City. Urban Forestry & Urban Greening 65.	7
95	New York	United States	Northern America	40.7732	-73.8809	Temperate	2012	10		urban forest	10	12.9	1174	892.831	10.3665	6041.12	36082.4	0.493905	4.3435					0.84	39	32.76	59.1474	Oldfield EE, Felson AJ, Wood SA, Hallett RA, Strickland MS, Bradford MA. 2014. Positive effects of afforestation efforts on the health of urban soils. Forest Ecology and Management 313: 266-273.	1
96	Newark	United States	Northern America	40.1905	-74.0647	Temperate	2017	10		urban forest	10	13	1140	860.513	10.1465	620.663	28171.3	0.53315	4.3435	4.7		3.4		1.0133	41	41.5453	75.009	Rosier CL, Polson SW, D'Amico V, 3rd, Kan J, Trammell TLE. 2021. Urbanization pressures alter tree rhizosphere microbiomes. Sci Rep 11(1): 9447.
97	Ningbo	China	Asia	29.8673	121.568	Subtropical	2018	20		urban forest	4	16	1480	827.283	40.8102	1830.43	14155.2	0.297528	4.86411					1.27	33	83.82	83.82	Tang J, Wang W, Feng J, Yang L, Ruan T, Xu Y. 2021. Urban green infrastructure features influence the type and chemical composition of soil dissolved organic matter. Sci Total Environ 764: 144240.
98	Obrenovac	Serbia	Europe	44.2754	19.9025	Temperate	2012	10	Parkland	urban forest	117	11.7	700	763.545	29.2073	52.0494	4274.14	0.473814	0.642639	8.4	29	1.8		1.2573	21	26.4033	47.6705	Marija P, Dragana P, Olga K, Snežana J, Dragan Č, Pavle P, Miroslava M. 2017. Evaluation of urban contamination with trace elements in city parks in Serbia using pine (Pinus nigra Arnold) needles, bark and urban topsoil. International Journal of Environmental Research 11(5-6): 625-639.	1
99	Pancevo	Serbia	Europe	44.8651	20.6603	Temperate	2012	10	Parkland	urban forest	78	11.7	700	782.777	26.0321	106.349	4474.14	0.446718	0.848224	8.4	26	3.1		1.1475	30	34.425	62.1535	Marija P, Dragana P, Olga K, Snežana J, Dragan Č, Pavle P, Miroslava M. 2017. Evaluation of urban contamination with trace elements in city parks in Serbia using pine (Pinus nigra Arnold) needles, bark and urban topsoil. International Journal of Environmental Research 11(5-6): 625-639.	1
100	Paris	France	Europe	48.8399	2.32201	Temperate	2015	10		urban forest	108	11	600	564.891	11.1818	4247.96	34273.9	0.433803	2.64033	7.1	10	5.5	1.35	1.04	55.6	57.824	104.4	Foti L, Barot S, Gignoux J, Grimaldi M, Lata JC, Lerch TZ, et al. Topsoil characteristics of forests and lawns along an urban–rural gradient in the Paris region (France). Soil Use and Management 2020; 37: 749-761.	30
101	Paris	France	Europe	48.8399	2.32201	Temperate	2015	10		urban lawn	108	11	600	564.891	11.1818	4247.96	34273.9	0.433803	2.64033	7.5	17.9	2.6	1.2	1.27	25.1	31.877	57.5531	Foti L, Barot S, Gignoux J, Grimaldi M, Lata JC, Lerch TZ, et al. Topsoil characteristics of forests and lawns along an urban–rural gradient in the Paris region (France). Soil Use and Management 2020; 37: 749-761.	30
102	Paris	France	Europe	48.8399	2.32201	Temperate	2015	10		urban forest	108	11	600	564.891	11.1818	4247.96	34273.9	0.433803	2.64033	7.5	10	5.5	1.3	1.1	55.6	61.16	110.423	Foti L, Dubs F, Gignoux J, Lata JC, Lerch TZ, Mathieu J, et al. Trace element concentrations along a gradient of urban pressure in forest and lawn soils of the Paris region (France). Sci Total Environ 2017; 598: 938-948.	30
103	Philadelphia	United States	Northern America	39.907	-75.2361	Temperate	2015	10		urban forest	12	13	1070	902.907	12.9383	868.779	36345.9	0.485458	4.3435	3.53	20.83	3.5		0.658651	70.0696	46.1514	83.3252	Sonti NF, Hallett RA, Griffin KL, Sullivan JH. 2019. White oak and red maple tree ring analysis reveals enhanced productivity in urban forest patches. Forest Ecology and Management 453.	4
104	Philadelphia	United States	Northern America	39.907	-75.2361	Temperate	2019	15		urban forest	12	13	1070	902.907	12.9383	868.779	36345.9	0.485458	4.3435	4.68				0.968604	44.6636	64.892	82.2472	Trammell TLE, Pouyat RV, D ’Amico V. 2022. Heterogeneity in soil chemistry relates to urbanization while soil homogeneity relates to plant invasion in small temperate deciduous forests. Landscape Ecology 37(5): 1417-1429.	10
105	Phoenix	United States	Northern America	33.4776	-112.001	Subtropical	2000	10	Parkland	urban lawn	355	23.9	194	781.028	47.6334	386.458	32038	0.251292	0.101143					1.28563	18.6775	24.0124	43.3538	Zhu W-X, Hope D, Gries C, Grimm NB. 2006. Soil Characteristics and the Accumulation of Inorganic Nitrogen in an Arid Urban Ecosystem. Ecosystems 9(5): 711-724.
106	Phoenix	United States	Northern America	33.4776	-112.001	Subtropical	2007	20		urban forest	355	23.9	194	781.028	47.6334	386.458	32038	0.251292	0.101143	7.75	3.6	2.85		1.24	10	24.8	24.8	Koerner BA, Klopatek JM. 2009. Carbon fluxes and nitrogen availability along an urban–rural gradient in a desert landscape. Urban Ecosystems 13(1): 1-21.	4
107	Porto	Portugal	Europe	41.1647	-8.60915	Mediterranean	2017	20		urban forest	94	14.5583	1228	394.179	54.3508	1297.24	13853.8	0.459608	1.83929	6.58				1.11721	32.4826	72.5799	72.5799	Van Geel M, Yu K, Ceulemans T, Peeters G, van Acker K, Geerts W, Ramos MA, Serafim C, Kastendeuch P, Najjar G, et al. 2018. Variation in ectomycorrhizal fungal communities associated with Silver linden (Tilia tomentosa) within and across urban areas. FEMS Microbiol Ecol 94(12).
108	Potchefstroom	South Africa	Africa	-26.7186	27.0589	Subtropical	2014	10	Parkland	urban lawn	1100	15	600	463.678	75.3182	92.7788	7495.6	0.378698	-2.40186	6.57		4.4	0.66	0.83396	55.7	46.4516	83.8672	Pouyat RV, Yesilonis ID, Dombos M, Szlavecz K, Setälä H, Cilliers S, Hornung E, Kotze DJ, Yarwood S. 2015. A Global Comparison of Surface Soil Characteristics Across Five Cities. Soil Science 180(4/5): 136-145.
109	Coahuila	Mexico	Northern America	25.5393	-100.947	Subtropical	2020	15	Parkland	urban forest	1403	16	350	404.786	59.7572	313.325	10873.1	0.198986	2.93905					1.19505	26.1021	46.7901	59.304	Guillen-Cruz G, Rodríguez-Sánchez AL, Fernández-Luqueño F, Flores-Rentería D. 2021. Influence of vegetation type on the ecosystem services provided by urban green areas in an arid zone of northern Mexico. Urban Forestry & Urban Greening 62.	3
110	Registro	Brazil	Latin America and the Caribbean	-23.8888	-46.4307	Subtropical	2018	10		urban forest	31	22.6	1563	236.808	41.2141	2266.35	7097.86	0.431589	2.04001	3.6		2.29667		1.37333	12.9309	17.7585	32.0625	da Silva RB, Rosa JS, Packer AP, Bento CB, de Melo Silva FA. 2022. A soil quality physical-chemical approach 30 years after land-use change from forest to banana plantation. Environ Monit Assess 194(7): 482.	3
111	Salzburg	Austria	Europe	47.803	13.0366	Temperate	2020	20	Parkland		436	8.9	1169	727.385	36.9357	173.802	24908.7	0.489949	3.01072	6.78	7.93			1.00598	41.6	83.6975	83.6975	Pavlovic P, Sawidis T, Breuste J, Kostic O, Cakmak D, Dordevic D, Pavlovic D, Pavlovic M, Perovic V, Mitrovic M. 2021. Fractionation of Potentially Toxic Elements (PTEs) in Urban Soils from Salzburg, Thessaloniki and Belgrade: An Insight into Source Identification and Human Health Risk Assessment. Int J Environ Res Public Health 18(11).	1
112	San Juan	Puerto Rico	Latin America and the Caribbean	18.399	-66.0921	Tropical	2010	10		urban forest	30	25.7	1750	118.426	26.6388	629.654	27938.3	0.43933	2.31739	6.38		2.7		1.07	33.1	35.417	63.9445	Cusack DF, Lee JK, McCleery TL, LeCroy CS. 2015. Exotic grasses and nitrate enrichment alter soil carbon cycling along an urban-rural tropical forest gradient. Glob Chang Biol 21(12): 4481-4496.	6
113	Santiago de Compostela	Spain	Europe	42.2156	-8.72145	Temperate	2017	20	Parkland	urban forest	260	13	1787	392.992	46.1653	439.965	16766.8	0.477965	1.66253	5.4		2.9		0.92	44	80.96	80.96	Paradelo R, Herbón C, Barral MT. 2020. Composition and chemical properties of the soils of the city of Santiago de Compostela, northwestern Spain. Journal of Environmental Quality 50(1): 7-21.	13
114	Seoul	South Korea	Asia	37.4756	126.924	Temperate	2013	10	Parkland	urban forest	40	12.5	1450	998.454	91.8542	5060.25	13511	0.347324	1.98543					1.11	20.9548	23.2598	41.995	Bae J, Ryu Y. Land use and land cover changes explain spatial and temporal variations of the soil organic carbon stocks in a constructed urban park. Landscape and Urban Planning 2015; 136: 57-67.	3
115	Sevilla	Spain	Europe	37.3762	-5.98684	Mediterranean	2008	10	Parkland	urban lawn	9	18	540	556.492	66.966	381.3	16730.9	0.273011	-0.0529574	7.24		2.57		1.1841	27	31.9707	57.7223	Madrid F, Diaz-Barrientos E, Madrid L. 2008. Availability and bio-accessibility of metals in the clay fraction of urban soils of Sevilla. Environ Pollut 156(3): 605-610.	1
116	Sevilla	Spain	Europe	37.3762	-5.98684	Mediterranean	2005	20	Parkland		9	18	540	556.492	66.966	381.3	16730.9	0.273011	-0.0529574	7.05				1.2695	20	50.78	50.78	Madrid L, Diaz-Barrientos E, Ruiz-Cortes E, Reinoso R, Biasioli M, Davidson CM, Duarte AC, Grcman H, Hossack I, Hursthouse AS, et al. 2006. Variability in concentrations of potentially toxic elements in urban parks from six European cities. J Environ Monit 8(11): 1158-1165.	32
117	Shanghai	China	Asia	31.1925	121.427	Subtropical	2008	20		urban forest	4	15.7	1208	856.14	46.8502	7657.79	14362.8	0.350103	5.01944			1.33	0.7	1.31	12.44	32.5928	32.5928	Shi L, Zheng L, Mei X, Yu L, Jia Z. 2010. Characteristics of soil organic carbon and total nitrogen under different land use types in Shanghai. Ying yong sheng tai xue bao = The journal of applied ecology 21(9): 2279-2287.
118	Shanghai	China	Asia	31.1925	121.427	Subtropical	2017	10		urban forest	4	15.7	1208	856.14	46.8502	7657.79	14362.8	0.350103	5.01944					1.25	12.85	16.0625	29.0004	Zhang Q, Zhang G, Wu H, Zhong Q, He X, Chen P, Zhu Q, Xu B, Liang J. 2019. Soil organic carbon distribution and its relationship with soil physicochemical properties in different forest types of Shanghai City. Journal of Zhejiang a&f University 36(6): 1087-1095.	11
119	Shanghai	China	Asia	31.1925	121.427	Subtropical	2017	10		urban forest	4	15.7	1208	856.14	46.8502	7657.79	14362.8	0.350103	5.01944					1.35	13	17.55	31.6861	Zhang Q, Zhang G, Wu H, Zhong Q, He X, Xu B, Liang J. 2022. Study on changes of soil organic carbon density and influencing factors in urban forest. Ecologic Science 41(2): 204-210.	30
120	Shanghai	China	Asia	31.1925	121.427	Subtropical	2017	20	Parkland	urban forest	4	15.7	1208	856.14	46.8502	7657.79	14362.8	0.350103	5.01944	7.7		1.33	0.7	1.4	18.98	53.144	53.144	Zhang W, Han J, Wu H, Zhong Q, Liu W, He S, Zhang L. 2021. Diversity patterns and drivers of soil microbial communities in urban and suburban park soils of Shanghai, China. PeerJ 9: e11231.	10
121	Shenyang	China	Asia	41.7876	123.385	Temperate	2017	20	Parkland	urban forest	55	7.6	700	1292	97.0283	2700.54	11347.6	0.291049	5.04941	8				1.1	30.54	67.188	67.188	Tang Y, Shi T, Bu Y, Shi Y. 2019. Spatial distribution of soil organic carbon stocks in urban green space with urbanization in Shenyang,China. Chinese Landscape Architecture 35(12): 68-73.
122	Shenzhen	China	Asia	22.6335	113.997	Subtropical	2004	20	Parkland		20	22.3	1924	540.158	76.4257	5063.11	26071.3	0.295037	1.98275	6.89		0.5	0.23	1.3	9.16473	23.8283	23.8283	Shi Z, Lu Y, Xu Z, Fu S. 2008. Enzyme activities of urban soils under different land use in the Shenzhen city, China. Plant Soil Environ 54(8): 341-346.	25
123	Shenzhen	China	Asia	22.6335	113.997	Subtropical	2007	20	Parkland		20	22.3	1924	540.158	76.4257	5063.11	26071.3	0.295037	1.98275	6.89	38	1	0.37	1.34	14	37.52	37.52	Hu W. 2008. Studies on soil physical-chemical properties and enzymes activities for urban parks and roads green-land in Shenzhen Master Thesis, Huazhong Agricultural University, Wuhan.	8
124	Singapore	Singapore	Asia	1.39113	103.885	Tropical	2019	10	Parkland	urban lawn	20	27.5	2166	51.1293	23.2598	5311.36	52383.3	0.486223	1.91266	5.2	26	1.2		1.1	17.8	19.58	35.3512	Stefaner K, Ghosh S, Mohd Yusof ML, Ibrahim H, Leitgeb E, Schindlbacher A, Kitzler B. 2021. Soil greenhouse gas fluxes from a humid tropical forest and differently managed urban parkland in Singapore. Science of The Total Environment 786.	1
125	Singapore	Singapore	Asia	1.39113	103.885	Tropical	2020	20		urban forest	20	27.5	2166	51.1293	23.2598	5311.36	52383.3	0.486223	1.91266					1.1	15.45	33.99	33.99	Kleine M, Ghosh S, Leitgeb E, Berger A, Ibrahim Hb, Gschwantner T, Ow LF, Michel K. 2022. Variation in soil organic carbon stocks in Singapore with forest succession and land management. Journal of Tropical Ecology: 1-10.	8
126	Singapore	Singapore	Asia	1.39113	103.885	Tropical	2020	10	Parkland	urban forest	20	27.5	2166	51.1293	23.2598	5311.36	52383.3	0.486223	1.91266	5.7		1.2		1.3	15	19.5	35.2068	Kotze DJ, Ghosh S, Hui N, Jumpponen A, Lee BPY, Lu C, Lum S, Pouyat R, Szlavecz K, Wardle DA, et al. 2021. Urbanization minimizes the effects of plant traits on soil provisioned ecosystem services across climatic regions. Glob Chang Biol 27(17): 4139-4153.	5
127	Smederevo	Serbia	Europe	42.9952	21.945	Temperate	2012	10	Parkland	urban forest	77	11.7	700	802.408	15.4577	78.701	4374.14	0.453814	0.848224	8.5	20	2.3		1.18654	26.8	31.7993	57.4128	Marija P, Dragana P, Olga K, Snežana J, Dragan Č, Pavle P, Miroslava M. 2017. Evaluation of urban contamination with trace elements in city parks in Serbia using pine (Pinus nigra Arnold) needles, bark and urban topsoil. International Journal of Environmental Research 11(5-6): 625-639.	1
128	Sochi	Russia	Europe	43.5934	39.7325	Temperate	2019	10	Parkland	urban lawn	26	17	1361	632.99	26.18	114.196	11597.5	0.494608	2.48818	7.22				0.86568	53.1	45.9676	82.9934	Stoma GV, Manucharova NA, Belokopytova NA. 2020. Biological Activity of Microbial Communities in Soils of Some Russian Cities. Eurasian Soil Science 53(6): 760-771.
129	Sofia	Bulgaria	Europe	42.6854	23.3253	Temperate	2014	20	Parkland	urban forest	550	13	630	802.197	28.4618	482.583	25564.9	0.428229	3.41567	5.2	35	1.52		1.2085	25	60.425	60.425	Doichinova V, Zhiyanski M, Hursthouse A, Bech J. 2014. Study on the mobility and bioavailability of PTEs in soils from Urban Forest Parks in Sofia, Bulgaria. Journal of Geochemical Exploration 147: 222-228.	4
130	Stoke-on-Trent	United Kingdom	Europe	53.0149	-2.1805	Temperate	2005	15	Parkland	urban lawn	100	10	800	446.575	13.2247	1113.62	16450.1	0.461474	1.72029					0.6229	73	68.2075	86.4495	Rawlins BG, Vane CH, Kim AW, Tye AM, Kemp SJ, Bellamy PH. 2008. Methods for estimating types of soil organic carbon and their application to surveys of UK urban areas. Soil Use and Management 24(1): 47-59.	10
131	Strasbourg	France	Europe	48.5752	7.74207	Temperate	2017	20		urban forest	154	11	352	657.894	28.0796	406.293	17733.9	0.447762	2.14985	8.24				1.19505	26.1021	62.3868	62.3868	Van Geel M, Yu K, Ceulemans T, Peeters G, van Acker K, Geerts W, Ramos MA, Serafim C, Kastendeuch P, Najjar G, et al. 2018. Variation in ectomycorrhizal fungal communities associated with Silver linden (Tilia tomentosa) within and across urban areas. FEMS Microbiol Ecol 94(12).
132	Stuttgart	Germany	Europe	48.8067	9.20267	Temperate	2006	20	Parkland	urban forest	207	10.8	665	667.411	31.0356	1048.34	24531.7	0.487612	2.64798			4		0.85348	54.1	92.3465	92.3465	Lorenz K, Preston CM, Kandeler E. 2006. Soil organic matter in urban soils: Estimation of elemental carbon by thermal oxidation and characterization of organic matter by solid-state 13C nuclear magnetic resonance (NMR) spectroscopy. Geoderma 130(3-4): 312-323.	1
133	Suwon	South Korea	Asia	35.5114	129.36	Temperate	2019	15	Parkland		50	11.4	1261	839.116	66.3161	546.981	28777.4	0.273158	3.52472	7.5		1.4		1.16	16.03	27.8922	35.3519	Kim YJ, Yoo G. 2020. Suggested key variables for assessment of soil quality in urban roadside tree systems. Journal of Soils and Sediments 21(5): 2130-2140.	1
134	Székesfehérvár	Hungary	Europe	47.1923	18.4303	Temperate	2011	10		urban forest	150	10.3	540	810.971	25.1644	118.86	10237.6	0.46361	1.21847	7.3	13			1.0974	34.1067	37.4287	67.5765	Horváth A, Csáki P, Szita R, Kalicz P, Gribovszki Z, Bidló A, Bolodár-Varga B, Balázs P, Winkler D. 2021. A Complex Soil Ecological Approach in a Sustainable Urban Environment: Soil Properties and Soil Biological Quality. Minerals 11(7).	7
135	Székesfehérvár	Hungary	Europe	47.1923	18.4303	Temperate	2011	20		urban forest	150	10.3	540	810.971	25.1644	118.86	10237.6	0.46361	1.21847	7.4	11			1.20708	25.116	60.6343	60.6343	Horváth A, Csáki P, Szita R, Kalicz P, Gribovszki Z, Bidló A, Bolodár-Varga B, Balázs P, Winkler D. 2021. A Complex Soil Ecological Approach in a Sustainable Urban Environment: Soil Properties and Soil Biological Quality. Minerals 11(7).	7
136	Taiyuan	China	Asia	37.8513	112.545	Temperate	2019	20	Parkland		800	9.5	420	1060.07	97.8696	1737.1	7160.9	0.248838	4.36723	7.69		1.16	0.12	1.47	13.38	39.3372	39.3372	Fan L, Yan L, Liu S. 2020. Soil physicochemical property in different urban green lands in Taiyuan. Journal of Chinese Urban Forestry 18(03): 30-33.	62
137	Tel Aviv	Israel	Asia	32.0662	34.8484	Mediterranean	2013	10	Parkland		67	19.2	530	515.445	113.661	3006.6	22260.6	0.295613	-1.95982	7.5	7			1.30552	17.0476	22.2559	40.1825	Zhevelev HM, Sarah P, Oz A. 2013. The Spatial Variability and Temporal Dynamics of Soil Properties as Affected by Visitors’ Pressure in an Urban Park. Journal of Environmental Protection 04(08): 52-64.	1
138	Tel Aviv	Israel	Asia	32.0662	34.8484	Mediterranean	2006	10	Parkland	urban forest	67	19.2	530	515.445	113.661	3006.6	22260.6	0.295613	-1.95982	7.5	7			1.33538	14.6	19.4965	35.2005	Sarah P, Zhevelev HM. 2007. Effect of visitors’ pressure on soil and vegetation in several different micro-environments in urban parks in Tel Aviv. Landscape and Urban Planning 83(4): 284-293.	1
139	Tel Aviv	Israel	Asia	32.0662	34.8484	Mediterranean	2005	10	Parkland	urban forest	67	19.2	530	515.445	113.661	3006.6	22260.6	0.295613	-1.95982	7.65	7			1.38967	10.15	14.1052	25.4665	Sarah P, Zhevelev HM, Oz A. 2015. Urban Park Soil and Vegetation: Effects of Natural and Anthropogenic Factors. Pedosphere 25(3): 392-404.	1
140	Thessaloniki	Greece	Europe	40.6421	22.9371	Mediterranean	2014	20	Parkland	urban forest	120	15.2	351.6	763.684	24.2521	457.022	12067.3	0.295609	0.482029	8.02	13			1.5	14	42	42	Matziris E, Stefanou S, Papazafeiriou AZ, Seilopoulos D, Papaioannou A. 2016. Impacts of human activities on soil physical properties of urban green areas: a case study in Thessaloniki city, Greece. Carpathian J. Earth Environ. Sci 11(2): 381-394.	3
141	Thessaloniki	Greece	Europe	40.6421	22.9371	Mediterranean	2020	20	Parkland		120	15.2	351.6	763.684	24.2521	457.022	12067.3	0.295609	0.482029	8.02	11.34			1.40126	9.2	25.7832	25.7832	Pavlovic P, Sawidis T, Breuste J, Kostic O, Cakmak D, Dordevic D, Pavlovic D, Pavlovic M, Perovic V, Mitrovic M. 2021. Fractionation of Potentially Toxic Elements (PTEs) in Urban Soils from Salzburg, Thessaloniki and Belgrade: An Insight into Source Identification and Human Health Risk Assessment. Int J Environ Res Public Health 18(11).	1
142	Tianjin	China	Asia	39.1194	117.213	Temperate	2020	20	Parkland		10	14	584.6	1079.28	134.147	3790.44	17505.3	0.303852	4.55274	8.186		1.025	0.854	1.26	6.2819	15.8304	15.8304	Li S, Liu Y, Cheng X. 2022. Comprehensive evaluation on soil quality in the green land around the central area of Tianjin Journal of Anhui Agricultural Sciences 50(05): 61-65+71.	30
143	Tianjin	China	Asia	39.1194	117.213	Temperate	2017	20		urban forest	10	14	584.6	1079.28	134.147	3790.44	17505.3	0.303852	4.55274	8.1		1.23	0.72	1.3	10.1	26.26	26.26	Zhang, C., Li, D., Wei, J., Zhao, L., Liu, F., 2020. Soil respiration and its responses to biotic and abiotic factors in patchy remnant forests and urban green landscapes of Tianjin, China. Urban Forestry & Urban Greening, 53. doi:10.1016/j.ufug.2020.126743	2
144	Tokyo	Japan	Asia	35.6815	139.649	Temperate	2006	5	Parkland	urban forest	40	14.4	1600	776.661	46.4879	8955.01	20900.7	0.332729	5.60867					0.86812	52.9	22.9618	78.6638	Takahashi T, Amano Y, Kuchimura K, Kobayashi T. 2008. Carbon content of soil in urban parks in Tokyo, Japan. Landscape and Ecological Engineering 4(2): 139-142.	17
145	Tokyo	Japan	Asia	35.6815	139.649	Temperate	2006	10	Parkland	urban forest	40	14.4	1600	776.661	46.4879	8955.01	20900.7	0.332729	5.60867					0.88154	51.8	45.6638	82.4448	Takahashi T, Amano Y, Kuchimura K, Kobayashi T. 2008. Carbon content of soil in urban parks in Tokyo, Japan. Landscape and Ecological Engineering 4(2): 139-142.	17
146	Tokyo	Japan	Asia	35.6815	139.649	Temperate	2006	20	Parkland	urban forest	40	14.4	1600	776.661	46.4879	8955.01	20900.7	0.332729	5.60867					0.9462	46.5	87.9966	87.9966	Takahashi T, Amano Y, Kuchimura K, Kobayashi T. 2008. Carbon content of soil in urban parks in Tokyo, Japan. Landscape and Ecological Engineering 4(2): 139-142.	17
147	Tokyo	Japan	Asia	35.6815	139.649	Temperate	2006	5	Parkland	urban lawn	40	14.4	1600	776.661	46.4879	8955.01	20900.7	0.332729	5.60867					0.84006	55.2	23.1857	79.4308	Takahashi T, Amano Y, Kuchimura K, Kobayashi T. 2008. Carbon content of soil in urban parks in Tokyo, Japan. Landscape and Ecological Engineering 4(2): 139-142.	17
148	Tokyo	Japan	Asia	35.6815	139.649	Temperate	2006	10	Parkland	urban lawn	40	14.4	1600	776.661	46.4879	8955.01	20900.7	0.332729	5.60867					0.87361	52.45	45.8208	82.7284	Takahashi T, Amano Y, Kuchimura K, Kobayashi T. 2008. Carbon content of soil in urban parks in Tokyo, Japan. Landscape and Ecological Engineering 4(2): 139-142.	17
149	Tokyo	Japan	Asia	35.6815	139.649	Temperate	2006	20	Parkland	urban lawn	40	14.4	1600	776.661	46.4879	8955.01	20900.7	0.332729	5.60867					0.954374	45.83	87.4779	87.4779	Takahashi T, Amano Y, Kuchimura K, Kobayashi T. 2008. Carbon content of soil in urban parks in Tokyo, Japan. Landscape and Ecological Engineering 4(2): 139-142.	17
150	Torreon	Poland	Europe	53.0244	18.6297	Temperate	2019	15	Parkland		50	8.4	535	751.181	39.7692	201.271	9725.32	0.431114	2.1476	7.3		3.3	0.5	1.1475	30	51.6375	65.4478	Beroigui M, Naylo A, Walczak M, Hafidi M, Charzyński P, Świtoniak M, et al. Physicochemical and microbial properties of urban park soils of the cities of Marrakech, Morocco and Toruń, Poland: Human health risk assessment of fecal coliforms and trace elements. Catena 2020; 194.	1
151	Turin	Italy	Europe	45.0713	7.65077	Mediterranean	2005	20	Parkland		17.9154	16.6387	597.575	708.398	37.8605	781.467	18845.3	0.431114	4.1714	6.8				1.2634	20.5	51.7994	51.7994	Madrid L, Diaz-Barrientos E, Ruiz-Cortes E, Reinoso R, Biasioli M, Davidson CM, Duarte AC, Grcman H, Hossack I, Hursthouse AS, et al. 2006. Variability in concentrations of potentially toxic elements in urban parks from six European cities. J Environ Monit 8(11): 1158-1165.	25
152	Uppsala	Sweden	Europe	59.8592	17.6398	Boreal	2005	20	Parkland		20.5046	7.07351	555.975	766.067	28.8994	225.513	18816.8	0.463716	1.9444	6.7				1.1353	31	70.3886	70.3886	Madrid L, Diaz-Barrientos E, Ruiz-Cortes E, Reinoso R, Biasioli M, Davidson CM, Duarte AC, Grcman H, Hossack I, Hursthouse AS, et al. 2006. Variability in concentrations of potentially toxic elements in urban parks from six European cities. J Environ Monit 8(11): 1158-1165.	25
153	Wulumqi	China	Asia	43.8598	87.5984	Temperate	2015	20	Parkland		800	7.3	294	1449.23	37.5803	1645.49	6709.67	0.267152	1.71399	8				1.4403	6	17.2836	17.2836	Zhang X, Li Y, Wang P. 2016. Analysis of spatial variability of soil organic carbon in Urumqi. Journal of Arid Land Resources and Environment 30(2): 117-121.	15
154	Varanasi	India	Asia	25.2953	83.0057	Tropical	2015	15		urban forest	76	30	1000	591.169	138.986	1249.29	2827.77	0.396309	0.0181994	7.9	12.4	1	0.14	1.39	3.6	7.506	9.51346	Rai PK, Rai A, Singh S. 2018. Change in soil microbial biomass along a rural-urban gradient in Varanasi (U.P., India). Geology, Ecology, and Landscapes 2(1): 15-21.
155	Varanasi	India	Asia	25.2953	83.0057	Tropical	2018	15		urban forest	76	30	1000	591.169	138.986	1249.29	2827.77	0.396309	0.0181994	7.21				1.12	7.9	13.272	16.8216	Singh S, Singh MK, Kumar CM, Soni P, Ghoshal N. 2021. Impact of tree plantations on the dynamics of soil aggregates in urban degraded lands in the dry tropics. Land Degradation & Development 32(17): 5108-5117.	3
156	Varanasi	India	Asia	25.2953	83.0057	Tropical	2020	10	Parkland	urban forest	76	30	1000	591.169	138.986	1249.29	2827.77	0.396309	0.0181994	7.2		4.7		1.45	19.9	27.6805	49.9765	Upadhyay S, Singh R, Verma P, Raghubanshi AS. 2021. Spatio-temporal variability in soil CO2 efflux and regulatory physicochemical parameters from the tropical urban natural and anthropogenic land use classes. J Environ Manage 295: 113141.	3
157	Varanasi	India	Asia	25.2953	83.0057	Tropical	2020	10	Parkland	urban forest	76	30	1000	591.169	138.986	1249.29	2827.77	0.396309	0.0181994	7.2		3.1		1.71	19.4	33.174	59.8948	Upadhyay S, Singh R, Verma P, Raghubanshi AS. 2021. Spatio-temporal variability in soil CO2 efflux and regulatory physicochemical parameters from the tropical urban natural and anthropogenic land use classes. J Environ Manage 295: 113141.	3
158	Warsaw	Poland	Europe	52.2253	20.9957	Temperate	2017	20	Garden	urban lawn	112	8.6	680	764.526	35.5481	699.756	21182.6	0.479128	1.5035			1.1		1.24876	21.7	54.1962	54.1962	Oktaba L, Odrobińska D, Uzarowicz Ł. 2018. The impact of different land uses in urban area on humus quality. Journal of Soils and Sediments 18(8): 2823-2832.	7
159	Warsaw	Poland	Europe	52.2253	20.9957	Temperate	2005	20	Parkland	urban lawn	112	8.6	680	764.526	35.5481	699.756	21182.6	0.479128	1.5035	6.2		0.8		1.2634	20.5	51.7994	51.7994	Oktaba L, Paziewski K, Kwasowski W, Kondras M. 2014. The effect of urbanization on soil properties and soil organic carbon accumulation in topsoil of Pruszków – a medium-sized city in the Warsaw Metropolitan Area, Poland. Soil Science Annual 65(1): 10-17.	12
160	Wuhu	China	Asia	31.361	118.386	Subtropical	2018	20	Parkland	urban forest	15	16	1200	914.568	51.5664	853.097	6121.98	0.288037	2.84547	7.5			0.5	1.4	11	30.8	30.8	Wu H, Yao Y, Miao Y, Fang F, Lin Y, Huang Y, Ruan C. 2018. Soil carbon pool and physic-chemical properties in urban forest of Wuhu. Chinese Journal of Soil Science 49(05): 1015-1023.	10
161	Xi'an	China	Asia	34.2589	108.918	Temperate	2018	20	Parkland		400	14.9	545	942.646	63.9005	2716.71	7565.87	0.288368	1.71938		10.07			1.32	13.59	35.8776	35.8776	Zhang P, Wang Y, Sun H, Qi L, Liu H, Wang Z. 2021. Spatial variation and distribution of soil organic carbon in an urban ecosystem from high-density sampling. Catena 204.	40
162	Yan'an	China	Asia	36.5723	109.475	Temperate	2017	20		urban forest	1100	9	500	1028.13	92.2133	126.188	4770.78	0.329253	1.53082	7.68		0.99	0.71	1.38564	10.48	29.0431	29.0431	Zhang X, Zhang F, Wang D, Fan J, Hu Y, Kang H, Chang M, Pang Y, Yang Y, Feng Y. 2018. Effects of vegetation, terrain and soil layer depth on eight soil chemical properties and soil fertility based on hybrid methods at urban forest scale in a typical loess hilly region of China. PLoS One 13(10): e0205661.	95
163	Zhengzhou	China	Asia	34.7622	113.66	Temperate	2020	10	Parkland	urban forest	90	15.6	690	982.937	85.9942	2453.49	7262.91	0.268985	4.535	8.35				1.14	4.27048	4.86834	8.78967	Fu Q, Shao Y, Wang S, Liu F, Tian G, Chen Y, Yuan Z, Ye Y. 2022. Soil Microbial Distribution Depends on Different Types of Landscape Vegetation in Temperate Urban Forest Ecosystems. Frontiers in Ecology and Evolution 10.	30
164	Zurich	Switzerland	Europe	47.3565	8.56174	Temperate	2016	20	Garden		556	12	550	664.693	23.2664	705.795	40721.7	0.516716	2.42796	7.25	24	3.6	0.27	1.06	50.9	107.908	107.908	Tresch S, Moretti M, Le Bayon R-C, Mäder P, Zanetta A, Frey D, et al. Urban Soil Quality Assessment—A Comprehensive Case Study Dataset of Urban Garden Soils. Frontiers in Environmental Science 2018; 6.	85
165	Glasgow	United Kingdom	Europe	55.8562	-4.30186	Boreal	2005	15	Parkland	urban lawn	44	8.9	900	415.005	30.2021	820.513	16966.9	0.47457	2.01822					0.8425	55	69.5062	88.0955	Rawlins BG, Vane CH, Kim AW, Tye AM, Kemp SJ, Bellamy PH. 2008. Methods for estimating types of soil organic carbon and their application to surveys of UK urban areas. Soil Use and Management 24(1): 47-59.	10
166	Liverpool	United Kingdom	Europe	53.4335	-2.87429	Temperate	2011	15	Parkland	urban lawn	50	9.4	796	445.367	20.4072	942.686	16098.8	0.430542	1.92506	6.65	1.09			1.29	38.512	74.5207	94.4511	Beesley L. 2012. Carbon storage and fluxes in existing and newly created urban soils. Journal of 129 Environmental Management 104: 158-165.	1
167	Knoxville	United States	Northern America	35.9866	-83.932	Temperate	2020	10	Parkland	urban forest	297.8	14.4803	1601.93	809.155	14.267	124.863	28986.5	0.501381	3.15385	4.31				1.39	33.06	45.9534	82.9677	Wavrek MT, Jean-Philippe S, McKinney ML. 2023. Ecological and soil data applied to conservation management of an urban forest. Forests 14(3): 487.	1
168	Akure	Nigeria	Africa	7.25174	5.19138	Tropical	2020	20	Parkland	urban lawn	357.032	26.6495	1453.38	116.6	65.7624	524.469	5916.32	0.365539	2.3362					1.66061	25.0754	83.2809	83.2809	Adelana AO, Aiyelari EA, Oluwatosin GA, Are KS. 2022. Soil properties that differentiate urban land use types with different surface geology in Southwest Nigeria. Urban Ecosystems 26(1): 277-290.	15
169	Okitipupa	Nigeria	Africa	6.49994	4.77623	Tropical	2020	20	Residential area		31.8511	27.6325	1718.8	116.855	65.3231	294.732	6219.35	0.435278	-0.805					1.75758	22.7138	79.8424	79.8424	Adelana AO, Aiyelari EA, Oluwatosin GA, Are KS. 2022. Soil properties that differentiate urban land use types with different surface geology in Southwest Nigeria. Urban Ecosystems 26(1): 277-290.	9
170	Akure	Nigeria	Africa	7.25174	5.19138	Tropical	2020	20	Parkland	urban lawn	357.032	26.6495	1453.38	116.6	65.7624	524.469	5916.32	0.365539	2.3362					1.66061	18.5461	61.5956	61.5956	Adelana AO, Aiyelari EA, Oluwatosin GA, Are KS. 2022. Soil properties that differentiate urban land use types with different surface geology in Southwest Nigeria. Urban Ecosystems 26(1): 277-290.	36
171	Okitipupa	Nigeria	Africa	6.49994	4.77623	Tropical	2020	20	Residential area		31.8511	27.6325	1718.8	116.855	65.3231	294.732	6219.35	0.435278	-0.805					1.79394	18.4072	66.0428	66.0428	Adelana AO, Aiyelari EA, Oluwatosin GA, Are KS. 2022. Soil properties that differentiate urban land use types with different surface geology in Southwest Nigeria. Urban Ecosystems 26(1): 277-290.	26
172	Wulumqi	China	Asia	43.8598	87.5984	Temperate	2016	5	Parkland	urban lawn	800	7.3	294	1449.23	37.5803	1645.49	6709.67	0.267152	1.71399					1.2923	18.1308	11.7153	40.1348	Zhang ZY, Yang XD, Simay Z, Mohammed A. 2018. Health risk evaluation of heavy metals in green land soils from urban parks in Urumqi, northwest China. Environmental Science And Pollution Research 25(5): 4459-4473.	15
173	Peshawar	Pakistan	Asia	33.9994	71.5374	Subtropical	2016	15	Parkland		170.405	25.0265	427.7	816.843	57.471	977.263	4276.76	0.303526	0.465163					1.117	32.5	54.4537	69.0173	Khan S, Munir S, Sajjad M, Li G. 2016. Urban park soil contamination by potentially harmful elements and human health risk in Peshawar City, Khyber Pakhtunkhwa, Pakistan. Journal of Geochemical Exploration 165: 102-110.	11
174	Ancona	Italy	Europe	43.6024	13.5098	Mediterranean	2021	5	Parkland		151.689	13.7386	1111.08	651.252	20.372	852.369	13254.3	0.400857	1.02009	7.39	27.83	2.4		1.09443	34.35	18.7968	64.3953	Serrani D, Ajmone-Marsan F, Corti G, Cocco S, Cardelli V, Adamo P. 2022. Heavy metal load and effects on biochemical properties in urban soils of a medium-sized city, Ancona, Italy. Environmental Geochemistry and Health 44(10): 3425-3449.	6
175	Guangzhou	China	Asia	22.3435	113.477	Subtropical	2019	20	Residential area		22	21	1720	538.75	74.3898	5063.11	22217.9	0.425037	1.98275					1.32127	9.12	24.1	24.1	Du J, Yu M, Cong Y, Lv H, Yuan Z. 2022. Soil organic carbon storage in urban green space and its influencing factors: A case study of the 0–20 cm soil layer in Guangzhou city. Land 11(9): 1484.	34
176	Guangzhou	China	Asia	22.3435	113.477	Subtropical	2019	20	Parkland		22	21	1720	538.75	74.3898	5063.11	22217.9	0.425037	1.98275					1.31831	10.43	27.5	27.5	Du J, Yu M, Cong Y, Lv H, Yuan Z. 2022. Soil organic carbon storage in urban green space and its influencing factors: A case study of the 0–20 cm soil layer in Guangzhou city. Land 11(9): 1484.	17
177	Piracicaba	Brazil	Latin America and the Caribbean	-22.7241	-47.6556	Tropical	2020	5	Parkland		131.778	28.3983	912.95	255.534	71.8793	193.551	374.195	0.425357	1.77493	5.75	30			1.2085	25	15.1062	51.7519	Boim AGF, Patinha C, Wragg J, Cave M, Alleoni LRF. 2021. Respiratory bioaccessibility and solid phase partitioning of potentially harmful elements in urban environmental matrices. Science of the Total Environment 765: 142791.	2
178	Santo Amaro	Brazil	Latin America and the Caribbean	-12.5	-38.7	Tropical	2020	5	Residential area		363.602	23.0781	739.05	140.413	42.4842	287.897	10175.4	0.414877	1.27493	6.7	22			1.2085	25	15.1062	51.7519	Boim AGF, Patinha C, Wragg J, Cave M, Alleoni LRF. 2021. Respiratory bioaccessibility and solid phase partitioning of potentially harmful elements in urban environmental matrices. Science of the Total Environment 765: 142791.	2
179	Río Piedras [San Juan]	Puerto Rico	Latin America and the Caribbean	18.399	-66.0921	Tropical	2010	10		urban forest	82	24.3595	1972.33	118.426	26.6388	629.654	27938.3	0.43933	2.31739			2.7		1	34	34	61.3862	Cusack DF. 2013. Soil nitrogen levels are linked to decomposition enzyme activities along an urban-remote tropical forest gradient. Soil Biology and Biochemistry 57: 192-203.	8
180	Vilnius	Lithuania	Europe	54.6917	25.2585	Temperate	2017	5	Parkland	urban forest	130	8.8	735	835.283	27.2708	330.916	21360.9	0.466965	1.55748	5.65		3.1		1.08235	35.34	19.1252	65.5201	Francos M, Ubeda X, Pereira P. 2020. Impact of bonfires on soil properties in an urban park in Vilnius (Lithuania). Environmental Research 181: 108895.	1
181	Glasgow	United Kingdom	Europe	55.8562	-4.30186	Boreal	2003	10	Parkland		44	8.9	900	415.005	30.2021	820.513	16966.9	0.47457	2.01822	5.4	2			0.73514	63.8	46.9019	84.6803	Rodrigues S, Urquhart G, Hossack I, Pereira ME, Duarte AC, Davidson C, Hursthouse A, Tucker P, Roberston D. 2008. The influence of anthropogenic and natural geochemical factors on urban soil quality variability: a comparison between Glasgow, UK and Aveiro, Portugal. Environmental Chemistry Letters 7(2): 141-148.	94
182	Glasgow	United Kingdom	Europe	55.8562	-4.30186	Boreal	2003	20	Parkland		44	8.9	900	415.005	30.2021	820.513	16966.9	0.47457	2.01822	5.45	2.45			0.816514	57.13	93.2949	93.2949	Rodrigues S, Urquhart G, Hossack I, Pereira ME, Duarte AC, Davidson C, Hursthouse A, Tucker P, Roberston D. 2008. The influence of anthropogenic and natural geochemical factors on urban soil quality variability: a comparison between Glasgow, UK and Aveiro, Portugal. Environmental Chemistry Letters 7(2): 141-148.	94
183	Aveiro	Portugal	Europe	40.2126	-8.41632	Mediterranean	2003	10	Parkland		16	18	1000	438.485	51.4082	114.069	12720.2	0.381586	1.44534	6.3	2.8			1.40028	9.28	12.9946	23.4615	Rodrigues S, Urquhart G, Hossack I, Pereira ME, Duarte AC, Davidson C, Hursthouse A, Tucker P, Roberston D. 2008. The influence of anthropogenic and natural geochemical factors on urban soil quality variability: a comparison between Glasgow, UK and Aveiro, Portugal. Environmental Chemistry Letters 7(2): 141-148.	77
184	Aveiro	Portugal	Europe	40.2126	-8.41632	Mediterranean	2003	20	Parkland		16	18	1000	438.485	51.4082	114.069	12720.2	0.381586	1.44534	6.3				1.41267	8.265	23.3514	23.3514	Rodrigues S, Urquhart G, Hossack I, Pereira ME, Duarte AC, Davidson C, Hursthouse A, Tucker P, Roberston D. 2008. The influence of anthropogenic and natural geochemical factors on urban soil quality variability: a comparison between Glasgow, UK and Aveiro, Portugal. Environmental Chemistry Letters 7(2): 141-148.	77
185	Uppsala	Sweden	Europe	59.8592	17.6398	Boreal	2015	20	Residential area	urban lawn	20.5046	7.07351	555.975	766.067	28.8994	225.513	18816.8	0.463716	1.9444	6	39			1.14	39.4466	89.9383	89.9383	Poeplau C, Marstorp H, Thored K, Kätterer T. 2016. Effect of grassland cutting frequency on soil carbon storage- a case study on public lawns in three Swedish cities. Soil 2(2): 175-184.	3
186	Malmö	Sweden	Europe	55.5955	13.0077	Temperate	2015	20	Residential area	urban lawn	9.36403	8.4	540	642.437	19.1033	302.882	17839.3	0.417671	1.29916	7.3	14			1.03	32.5296	67.0111	67.0111	Poeplau C, Marstorp H, Thored K, Kätterer T. 2016. Effect of grassland cutting frequency on soil carbon storage- a case study on public lawns in three Swedish cities. Soil 2(2): 175-184.	3
187	Gothenburg	Sweden	Europe	57.7106	11.9588	Boreal	2015	20	Residential area	urban lawn	34.2285	7.4	714	670.73	20.2607	610.789	19410.1	0.454089	1.19916	5.65	15			0.92	40.8696	75.2	75.2	Poeplau C, Marstorp H, Thored K, Kätterer T. 2016. Effect of grassland cutting frequency on soil carbon storage- a case study on public lawns in three Swedish cities. Soil 2(2): 175-184.	3
188	Santiago de Compostela	Spain	Europe	42.2156	-8.72145	Temperate	2022	10	Parkland	urban forest	260	13	1787	392.992	46.1653	439.965	16766.8	0.477965	1.66253	5.68		2.57833		1.08894	34.8	37.8951	68.4187	Gómez-Brandón M, Herbón C, Probst M, Fornasier F, Barral MT, Paradelo R. 2022. Gómez-Brandón M, Herbón C, Probst M, Fornasier F, Barral MT, Paradelo R. 2022. Influence of land use on the microbiological properties of urban soils. Applied Soil Ecology 175: 104452.n soils. Applied Soil Ecology 175.	14
189	Santiago de Compostela	Spain	Europe	42.2156	-8.72145	Temperate	2022	10	Parkland	urban lawn	260	13	1787	392.992	46.1653	439.965	16766.8	0.477965	1.66253	5.64571		2.48857		1.13181	31.2857	35.4096	63.9312	Gómez-Brandón M, Herbón C, Probst M, Fornasier F, Barral MT, Paradelo R. 2022. Influence of land use on the microbiological properties of urban soils. Applied Soil Ecology 175: 104452.	35
190	Székesfehérvár	Hungary	Europe	47.1923	18.4303	Temperate	2011	10		urban forest	200	10.3	540	810.971	25.1644	118.86	10237.6	0.46361	1.21847	7.3	13			0.79614	58.8	46.813	84.5198	Horváth A, Csáki P, Szita R, Kalicz P, Gribovszki Z, Bidló A, Bolodár-Varga B, Balázs P, Winkler D. 2021. A complex soil ecological approach in a sustainable urban environment: Soil properties and soil biological quality. Minerals 11(7): 704.	7
191	Székesfehérvár	Hungary	Europe	47.1923	18.4303	Temperate	2011	20		urban forest	200	10.3	540	810.971	25.1644	118.86	10237.6	0.46361	1.21847	7.35	12			0.89069	51.05	90.9394	90.9394	Horváth A, Csáki P, Szita R, Kalicz P, Gribovszki Z, Bidló A, Bolodár-Varga B, Balázs P, Winkler D. 2021. A complex soil ecological approach in a sustainable urban environment: Soil properties and soil biological quality. Minerals 11(7): 704.	7
192	Székesfehérvár	Hungary	Europe	47.1923	18.4303	Temperate	2011	10	Residential area		200	10.3	540	810.971	25.1644	118.86	10237.6	0.46361	1.21847	7.9	13			1.02672	39.9	40.9661	73.9633	Horváth A, Csáki P, Szita R, Kalicz P, Gribovszki Z, Bidló A, Bolodár-Varga B, Balázs P, Winkler D. 2021. A complex soil ecological approach in a sustainable urban environment: Soil properties and soil biological quality. Minerals 11(7): 704.	40
193	Székesfehérvár	Hungary	Europe	47.1923	18.4303	Temperate	2011	20	Residential area		200	10.3	540	810.971	25.1644	118.86	10237.6	0.46361	1.21847	7.9	13			1.02977	39.65	81.6608	81.6608	Horváth A, Csáki P, Szita R, Kalicz P, Gribovszki Z, Bidló A, Bolodár-Varga B, Balázs P, Winkler D. 2021. A complex soil ecological approach in a sustainable urban environment: Soil properties and soil biological quality. Minerals 11(7): 704.	40
194	Székesfehérvár	Hungary	Europe	47.1923	18.4303	Temperate	2011	10	Parkland		200	10.3	540	810.971	25.1644	118.86	10237.6	0.46361	1.21847	7.9	13			0.71806	65.2	46.8175	84.5279	Horváth A, Csáki P, Szita R, Kalicz P, Gribovszki Z, Bidló A, Bolodár-Varga B, Balázs P, Winkler D. 2021. A complex soil ecological approach in a sustainable urban environment: Soil properties and soil biological quality. Minerals 11(7): 704.	9
195	Székesfehérvár	Hungary	Europe	47.1923	18.4303	Temperate	2011	20	Parkland		200	10.3	540	810.971	25.1644	118.86	10237.6	0.46361	1.21847	7.95	13.5			0.83884	55.3	92.7757	92.7757	Horváth A, Csáki P, Szita R, Kalicz P, Gribovszki Z, Bidló A, Bolodár-Varga B, Balázs P, Winkler D. 2021. A complex soil ecological approach in a sustainable urban environment: Soil properties and soil biological quality. Minerals 11(7): 704.	9
196	Atlanta	United States	Northern America	33.841	-84.3009	Temperate	2013	20			304.137	17.2276	1415.75	748.373	15.433	983.13	32074.9	0.516512	3.24197					0.96816	44.7	86.5535	86.5535	Schifman LA, Prues A, Gilkey K, Shuster WD. 2018. Realizing the opportunities of black carbon in urban soils: Implications for water quality management with green infrastructure. Science of the Total Environment 644: 1027-1035.	9
197	Camden	United States	Northern America	39.93	-75.1	Temperate	2013	20			3	12.9	1100	897.114	12.992	868.779	36345.9	0.485458	4.3435					0.6229	73	90.9434	90.9434	Schifman LA, Prues A, Gilkey K, Shuster WD. 2018. Realizing the opportunities of black carbon in urban soils: Implications for water quality management with green infrastructure. Science of the Total Environment 644: 1027-1035.	9
198	Cincinnati	United States	Northern America	39.2369	-84.462	Temperate	2013	20			220.801	12.4318	1099.68	933.346	16.9885	404.074	29810.6	0.513981	3.083					0.99378	42.6	84.6701	84.6701	Schifman LA, Prues A, Gilkey K, Shuster WD. 2018. Realizing the opportunities of black carbon in urban soils: Implications for water quality management with green infrastructure. Science of the Total Environment 644: 1027-1035.	9
199	Cleveland	United States	Northern America	41.4751	-81.6462	Temperate	2013	20			246.165	10.2802	978.575	950.008	17.5511	565.402	30778.6	0.508763	3.75774					1.13286	31.2	70.6905	70.6905	Schifman LA, Prues A, Gilkey K, Shuster WD. 2018. Realizing the opportunities of black carbon in urban soils: Implications for water quality management with green infrastructure. Science of the Total Environment 644: 1027-1035.	9
200	Detroit	United States	Northern America	42.4381	-83.1521	Temperate	2013	20			203.466	10.0109	880.75	995.056	19.4816	875.438	29086.7	0.509137	4.35285					1.13164	31.3	70.8407	70.8407	Schifman LA, Prues A, Gilkey K, Shuster WD. 2018. Realizing the opportunities of black carbon in urban soils: Implications for water quality management with green infrastructure. Science of the Total Environment 644: 1027-1035.	9
201	New Orleans	United States	Northern America	29.9601	-90.1023	Subtropical	2013	20			3.25968	21.2393	1645.03	616.019	16.4663	245.662	34815.8	0.432374	1.47425					1.18654	26.8	63.5985	63.5985	Schifman LA, Prues A, Gilkey K, Shuster WD. 2018. Realizing the opportunities of black carbon in urban soils: Implications for water quality management with green infrastructure. Science of the Total Environment 644: 1027-1035.	9
202	Omaha	United States	Northern America	41.2407	-96.0581	Temperate	2013	20			342.88	10.7746	776.725	1104.73	52.9256	228.799	33066.8	0.503718	1.8377					0.99012	42.9	84.9523	84.9523	Schifman LA, Prues A, Gilkey K, Shuster WD. 2018. Realizing the opportunities of black carbon in urban soils: Implications for water quality management with green infrastructure. Science of the Total Environment 644: 1027-1035.	9
203	Phoenix	United States	Northern America	33.4776	-112.001	Subtropical	2013	20			355	23.9	194	781.028	47.6334	386.458	32038	0.251292	0.101143					1.2024	25.5	61.3224	61.3224	Schifman LA, Prues A, Gilkey K, Shuster WD. 2018. Realizing the opportunities of black carbon in urban soils: Implications for water quality management with green infrastructure. Science of the Total Environment 644: 1027-1035.	9
204	Portland	United States	Northern America	45.5309	-122.666	Temperate	2013	20			69.6818	11.7307	1162.13	582.844	59.1399	551.277	28792.3	0.490659	4.0691					0.9279	48	89.0784	89.0784	Schifman LA, Prues A, Gilkey K, Shuster WD. 2018. Realizing the opportunities of black carbon in urban soils: Implications for water quality management with green infrastructure. Science of the Total Environment 644: 1027-1035.	9
205	Río Piedras [San Juan]	Puerto Rico	Northern America	18.399	-66.0921	Tropical	2013	20			32.5405	24.3595	1972.33	118.426	26.6388	629.654	27938.3	0.43933	2.31739					0.70586	66.2	93.4559	93.4559	Schifman LA, Prues A, Gilkey K, Shuster WD. 2018. Realizing the opportunities of black carbon in urban soils: Implications for water quality management with green infrastructure. Science of the Total Environment 644: 1027-1035.	9
206	Tacoma	United States	Northern America	47.2529	-122.444	Temperate	2013	20			75	10.5	1233	506.077	58.8084	689.252	32540	0.50836	4.31793					0.68024	68.3	92.9208	92.9208	Schifman LA, Prues A, Gilkey K, Shuster WD. 2018. Realizing the opportunities of black carbon in urban soils: Implications for water quality management with green infrastructure. Science of the Total Environment 644: 1027-1035.	9
207	Panzhihua	China	Asia	26.547	101.726	Subtropical	2011	20	Parkland		1174.14	17.8046	995.775	485.332	94.3269	316.375	12228.7	0.369217	2.98286	6.7	12			1.3427	14	37.5956	37.5956	Teng Y, Yang J, Sun Z, Wang J, Zuo R, Zheng J. 2011. Environmental vanadium distribution, mobility and bioaccumulation in different land-use Districts in Panzhihua Region, SW China. Environmental Monitoring And Assessment 176: 605-620.	23
208	Wroclaw	Poland	Europe	51.1078	17.0291	Temperate	2020	20		urban lawn	125	9.7	548	731.005	42.9224	258.966	10798.4	0.503456	1.69402	6.93		13.9		1.09016	34.7	75.6571	75.6571	Mollashahi H, Szymura M, Perera PCD, Szymura TH. 2023. The effect of grassland type and proximity to the city center on urban soil and vegetation coverage. Environmental Monitoring And Assessment 195(5): 599.	94
209	Caserta	Italy	Europe	41.0639	14.3073	Mediterranean	2001	5	Parkland	urban forest	46.0462	9.53197	937.725	612.385	43.686	267.403	20888.3	0.419446	4.3435			5.3		0.741362	63.29	23.4604	80.372	Papa S, Bartoli G, Pellegrino A, Fioretto A. 2010. Microbial activities and trace element contents in an urban soil. Environmental Monitoring And Assessment 165: 193-203.	1
210	Wuhan	China	Asia	30.5537	114.295	Subtropical	2020	10	Parkland	urban lawn	7.04652	16	1100	899.238	53.1699	3227.66	18685.7	0.347012	2.5119	7.28		0.67	0.53	1.37564	11.3	15.5447	28.0656	Li L, Li S, Ma X, Yan Y. 2022. Effects of urban green infrastructure designs on soil bacterial community composition and function. Ecosystems: 1-11.	3
211	Campinas	Brazil	Latin America and the Caribbean	-22.9119	-47.1125	Tropical	2013	10		urban forest	754.107	21.4	1462	229.32	66.5254	1007.41	17644.2	0.363036	4.44002	4.5		2.87		1.17434	27.8	32.6467	58.9427	Lopes M, Ribeiro Dos Santos A, Zuliani Sandrin Camargo C, Bulbovas P, Giampaoli P, Domingos M. 2015. Soil chemical and physical status in semideciduous Atlantic Forest fragments affected by atmospheric deposition in central-eastern São Paulo State, Brazil. iForest - Biogeosciences and Forestry 8(6): 798-808.	1
212	Campinas	Brazil	Latin America and the Caribbean	-22.9119	-47.1125	Tropical	2013	20		urban forest	754.107	21.4	1462	229.32	66.5254	1007.41	17644.2	0.363036	4.44002	2.3		2.45		1.22192	23.9	58.4078	58.4078	Lopes M, Ribeiro Dos Santos A, Zuliani Sandrin Camargo C, Bulbovas P, Giampaoli P, Domingos M. 2015. Soil chemical and physical status in semideciduous Atlantic Forest fragments affected by atmospheric deposition in central-eastern São Paulo State, Brazil. iForest - Biogeosciences and Forestry 8(6): 798-808.	1
213	Naples [Italy]	Italy	Europe	40.8652	14.3362	Mediterranean	2015	5	Parkland		5.40523	15.401	907.8	604.511	48.5314	2829.63	20420.9	0.387258	2.5119	6.745		3.89333		0.681	45.5328	15.5039	53.1143	Milano V, Cortet J, Baldantoni D, Bellino A, Dubs F, Nahmani J, Strumia S, Maisto G. 2017. Collembolan biodiversity in Mediterranean urban parks: impact of history, urbanization, management and soil characteristics. Applied Soil Ecology 119: 428-437.	6
214	Philadelphia	United States	Northern America	39.907	-75.2361	Temperate	2020	10		urban forest	32.4643	13.2663	1238.65	902.907	12.9383	868.779	36345.9	0.485458	4.3435	4.7				0.537012	80.04	42.9824	77.6037	McDermot CR, Minocha R, D’Amico III V, Long S, Trammell TL. 2020. Red maple (Acer rubrum L.) trees demonstrate acclimation to urban conditions in deciduous forests embedded in cities. Plos One 15(7): e0236313.	5
215	Newark	United States	Northern America	40.1905	-74.0647	Temperate	2020	10		urban forest	10	13	1140	860.513	10.1465	620.663	28171.3	0.53315	4.3435	4.5				1.14	44.66	50.9124	91.9211	McDermot CR, Minocha R, D’Amico III V, Long S, Trammell TL. 2020. Red maple (Acer rubrum L.) trees demonstrate acclimation to urban conditions in deciduous forests embedded in cities. Plos One 15(7): e0236313.	5
216	Bobo-Dioulasso	Burkina Faso	Africa	11.1785	-4.29449	Tropical	2018	15	Garden		450	27	1050	180.9	106.419	292.401	1191.16	0.332389	1.76043	6.6	12			1.2817	19	36.5284	46.2979	Ouédraogo RA, Chartin C, Kambiré FC, van Wesemael B, Delvaux B, Milogo H, Bielders CL. 2020. Short and long-term impact of urban gardening on soil organic carbon fractions in Lixisols (Burkina Faso). Geoderma 362: 114110.	1
217	Hartford	United States	Northern America	41.7278	-72.7093	Temperate	2016	10	Residential area	urban lawn	37.3281	23.2	840	939.401	6.46748	477.466	45003	0.515316	4.3435			2.07615		1.16	24.9138	28.9	52.1782	Peach ME, Ogden LA, Mora EA, Friedland AJ. 2019. Building houses and managing lawns could limit yard soil carbon for centuries. Carbon Balance and Management 14(1): 1-14.	20
218	Hartford	United States	Northern America	41.7278	-72.7093	Temperate	2016	20	Residential area	urban lawn	37.3281	23.2	840	939.401	6.46748	477.466	45003	0.515316	4.3435			1.49117		1.22	19.3852	47.3	47.3	Peach ME, Ogden LA, Mora EA, Friedland AJ. 2019. Building houses and managing lawns could limit yard soil carbon for centuries. Carbon Balance and Management 14(1): 1-14.	20
219	Brno	Czech	Europe	49.1957	16.6157	Temperate	2007	10	Parkland	urban lawn	240.771	9.74355	552.3	769.249	45.2875	296.199	14718.1	0.436585	1.80012	7.67				0.7388	63.5	46.9138	84.7017	Pižl V, Schlaghamerský J. 2007. The impact of pedestrian activity on soil annelids in urban greens. European Journal of Soil Biology 43: S68-S71.	2
220	Edmonton	Canada	Northern America	53.542	-113.486	Temperate	2020	15	Parkland	urban lawn	674.996	4.2	348	1115.6	70.8391	256.38	28849.4	0.387361	1.57507	6.5		3		0.9889	43	63.7841	80.8429	Rojas JA, Dhar A, Naeth MA. 2022. Urban green spaces restoration using native forbs, site preparation and soil amendments-A case study. Land 11(4): 498.	1
221	Estarreja	Portugal	Europe	40.75	-8.5	Mediterranean	2010	20	Parkland		24	15.7	1295	375.107	54.5206	348.882	12720.2	0.381586	1.02755	5.47		2.1		1.24876	21.7	54.1962	54.1962	Silva L, Cachada A, Freitas AC, Pereira R, Rocha-Santos T, Duarte AC. 2010. Assessment of fatty acid as a differentiator of usages of urban soils. Chemosphere 81(7): 968-975.	1
222	Viseu	Portugal	Europe	40.65	-7.9	Mediterranean	2010	20	Parkland		459	13.5	1251	501.104	59.0477	79.5593	12720.2	0.381586	1.02755	4.77		5.7		1.12066	32.2	72.1705	72.1705	Silva L, Cachada A, Freitas AC, Pereira R, Rocha-Santos T, Duarte AC. 2010. Assessment of fatty acid as a differentiator of usages of urban soils. Chemosphere 81(7): 968-975.	4
223	Lisbon	Portugal	Europe	38.7419	-9.22688	Mediterranean	2010	20	Parkland		85.9634	17.5023	876.925	405.366	62.9576	1569.22	24256.9	0.357912	1.71636	6.82		7.1		0.81078	57.6	93.4019	93.4019	Silva L, Cachada A, Freitas AC, Pereira R, Rocha-Santos T, Duarte AC. 2010. Assessment of fatty acid as a differentiator of usages of urban soils. Chemosphere 81(7): 968-975.	6
224	Estarreja	Portugal	Europe	40.75	-8.5	Mediterranean	2010	20	Garden		24	15.7	1295	375.107	54.5206	348.882	12720.2	0.381586	1.02755	5.34		2.5		1.17922	27.4	64.6213	64.6213	Silva L, Cachada A, Freitas AC, Pereira R, Rocha-Santos T, Duarte AC. 2010. Assessment of fatty acid as a differentiator of usages of urban soils. Chemosphere 81(7): 968-975.	1
225	Viseu	Portugal	Europe	40.65	-7.9	Mediterranean	2010	20	Garden		459	13.5	1251	501.104	59.0477	79.5593	12720.2	0.381586	1.02755	5.29		4		1.32806	15.2	40.373	40.373	Silva L, Cachada A, Freitas AC, Pereira R, Rocha-Santos T, Duarte AC. 2010. Assessment of fatty acid as a differentiator of usages of urban soils. Chemosphere 81(7): 968-975.	4
226	Lisbon	Portugal	Europe	38.7419	-9.22688	Mediterranean	2010	20	Garden		85.9634	17.5023	876.925	405.366	62.9576	1569.22	24256.9	0.357912	1.71636	7.36		3		1.02672	39.9	81.9323	81.9323	Silva L, Cachada A, Freitas AC, Pereira R, Rocha-Santos T, Duarte AC. 2010. Assessment of fatty acid as a differentiator of usages of urban soils. Chemosphere 81(7): 968-975.	11
227	Novi Sad	Serbia	Europe	45.2602	19.8239	Temperate	2015	10	Parkland		81.7234	13.2237	643.2	782.853	29.5937	230.211	3098.28	0.473379	1.33295	8				1.02526	40.02	41.0307	74.08	Škrbić BD, Buljovčić M, Antić I. 2022. Comprehensive assessment of heavy elements and evaluation of potential human health risk in the urban environment: a case study from Novi Sad, Serbia. Environmental Science And Pollution Research 29(25): 38551-38566.	5
228	Novi Sad	Serbia	Europe	45.2602	19.8239	Temperate	2015	10	Residential area		81.7234	13.2237	643.2	782.853	29.5937	230.211	3098.28	0.473379	1.33295	7.92				0.992706	42.688	42.3767	76.51	Škrbić BD, Buljovčić M, Antić I. 2022. Comprehensive assessment of heavy elements and evaluation of potential human health risk in the urban environment: a case study from Novi Sad, Serbia. Environmental Science And Pollution Research 29(25): 38551-38566.	1
229	Salt Lake City	United States	Northern America	40.645	-111.917	Temperate	2007	10	Residential area	urban lawn	1363.41	11	397	949.361	30.7776	465.266	26378.6	0.399214	3.89874			2.375		0.948	27	25.596	46.2129	Smith RM, Williamson JC, Pataki DE, Ehleringer J, Dennison P. 2018. Soil carbon and nitrogen accumulation in residential lawns of the Salt Lake Valley, Utah. Oecologia 187(4): 1107-1118.
230	Salt Lake City	United States	Northern America	40.645	-111.917	Temperate	2007	20	Residential area	urban lawn	1363.41	11	397	949.361	30.7776	465.266	26378.6	0.399214	3.89874			1.8		1.22	23.5	57.34	57.34	Smith RM, Williamson JC, Pataki DE, Ehleringer J, Dennison P. 2018. Soil carbon and nitrogen accumulation in residential lawns of the Salt Lake Valley, Utah. Oecologia 187(4): 1107-1118.
231	Lubbock	United States	Northern America	33.5531	-101.896	Temperate	2018	10	Residential area	urban lawn	986.83	16	487	827.879	58.0706	109.507	33475.9	0.346197	-0.0707422	7.84				1.24	21.112	26.1789	47.2653	Sapkota M, Young J, Coldren C, Slaughter L, Longing S. 2020. Soil physiochemical properties and carbon sequestration of Urban landscapes in Lubbock, TX, USA. Urban Forestry & Urban Greening 56: 126847.
232	Budapest	Hungary	Europe	47.483	19.1097	Temperate	2015	10	Parkland	urban lawn	129.546	11.8	516	781.317	25.227	557.434	27860.3	0.445547	1.97461	7.54		2.6		1.20362	25.4	30.5719	55.1969	Toth Z, Dombos M, Hornung E. 2023. Urban soil quality deteriorates even with low heavy metal levels: An arthropod-based multi-indices approach. Ecological Applications 33(4): e2848.	5
233	Beijing	China	Asia	39.899	116.35	Temperate	2017	10	Parkland	urban forest	51	12	640	1098.32	133.183	6609.02	16240.6	0.334018	4.89702					1.41468	8.1	11.4589	20.6888	Xu X, Wang C, Sun Z, Hao Z, Day S. 2023. How do urban forests with different land use histories influence soil organic carbon? Urban Forestry & Urban Greening 83: 127918.
234	Beijing	China	Asia	39.899	116.35	Temperate	2017	20	Parkland	urban forest	51	12	640	1098.32	133.183	6609.02	16240.6	0.334018	4.89702					1.42127	7.56	21.4896	21.4896	Xu X, Wang C, Sun Z, Hao Z, Day S. 2023. How do urban forests with different land use histories influence soil organic carbon? Urban Forestry & Urban Greening 83: 127918.
235	Anji	China	Asia	30.637	119.661	Temperate	2009	10	Parkland	urban forest	23.8017	13.9	1500	904.867	51.1254	380.67	10432.5	0.339202	2.12245	7.5		0.84	0.39	1.24	14.8	18.352	33.1341	Yang L, Li Y, Peng K, Wu S. 2014. Nutrients and heavy metals in urban soils under different green space types in Anji, China. Catena 115: 39-46.	5
236	Shanghai	China	Asia	31.1925	121.427	Subtropical	2018	20	Parkland		4	15.7	1208	856.14	46.8502	7657.79	14362.8	0.350103	5.01944	7.52		1.44	0.97	1.3083	16.82	44.0111	44.0111	Liu W, Zhang X, Zhang W, He S, Luo S, Han J, Shen D. 2023. Metal-driven bacterial community variation in urban and suburban park soils of Shanghai, China. European Journal of Soil Biology 115: 103475.	15
237	Brisbane	Australia	Oceania	-27.4902	153.049	Subtropical	2014	15	Residential area	urban lawn	60	19.3	1110	373.844	59.5667	796.899	29332.7	0.419085	2.30787	5.4	6	1.2		1.4	15	31.5	39.9246	van Delden L, Rowlings DW, Scheer C, De Rosa D, Grace PR. 2018. Effect of urbanization on soil methane and nitrous oxide fluxes in subtropical Australia. Global Change Biology 24(12): 5695-5707.	1
238	Tonghua	China	Asia	41.6768	125.762	Temperate	2018	5	Parkland	urban forest	393.812	5.42083	874	1343.64	97.1506	233.111	6000.72	0.347918	1.6988	5.36		4.71163		0.399091	91.345	18.2275	62.4448	Delgado-Baquerizo M, García-Palacios P, Bradford MA, Eldridge DJ, Berdugo M, Sáez-Sandino T, Liu Y-R, Alfaro F, Abades S, Bamigboye AR. 2023. Biogenic factors explain soil carbon in paired urban and natural ecosystems worldwide. Nature Climate Change 13(5): 450-455.	1
239	Baishan	China	Asia	41.9394	126.425	Temperate	2018	5	Parkland	urban lawn	493.713	3.1375	753	1346.99	96.3087	229.794	7600.38	0.281005	2.45575	6.33		1.98103		1.25474	21.21	13.3065	45.5862	Delgado-Baquerizo M, García-Palacios P, Bradford MA, Eldridge DJ, Berdugo M, Sáez-Sandino T, Liu Y-R, Alfaro F, Abades S, Bamigboye AR. 2023. Biogenic factors explain soil carbon in paired urban and natural ecosystems worldwide. Nature Climate Change 13(5): 450-455.	1
240	Yanji	China	Asia	42.9111	129.491	Temperate	2018	5	Parkland	urban forest	203.523	5.65	550	1283.27	96.4442	166.541	8483.74	0.313932	3.67866	6.77		1.61253		1.23336	22.962	14.1602	48.511	Delgado-Baquerizo M, García-Palacios P, Bradford MA, Eldridge DJ, Berdugo M, Sáez-Sandino T, Liu Y-R, Alfaro F, Abades S, Bamigboye AR. 2023. Biogenic factors explain soil carbon in paired urban and natural ecosystems worldwide. Nature Climate Change 13(5): 450-455.	1
241	Dunhua	China	Asia	43.3627	128.229	Temperate	2018	5	Parkland	urban forest	511.023	3.52917	628	1327.32	98.0513	132.543	6897.83	0.316886	2.54866	5.11667		4.9376		0.760223	61.744	23.4696	80.4035	Delgado-Baquerizo M, García-Palacios P, Bradford MA, Eldridge DJ, Berdugo M, Sáez-Sandino T, Liu Y-R, Alfaro F, Abades S, Bamigboye AR. 2023. Biogenic factors explain soil carbon in paired urban and natural ecosystems worldwide. Nature Climate Change 13(5): 450-455.	1
242	Jilin	China	Asia	43.8605	126.548	Temperate	2018	5	Parkland	urban forest	201.414	4.12083	678	1426.37	101.75	792.865	7609.1	0.351887	3.44412	5.46333		2.7067		1.08397	35.207	19.0817	65.3713	Delgado-Baquerizo M, García-Palacios P, Bradford MA, Eldridge DJ, Berdugo M, Sáez-Sandino T, Liu Y-R, Alfaro F, Abades S, Bamigboye AR. 2023. Biogenic factors explain soil carbon in paired urban and natural ecosystems worldwide. Nature Climate Change 13(5): 450-455.	1
243	Santiago	Chile	Latin America and the Caribbean	-33.4775	-70.656	Temperate	2018	5	Parkland	urban forest	114.59	14.55	491	475.548	102.006	1278.5	5013.01	0.305737	0.964597	7.93333		3.03343		1.16902	28.236	16.5042	56.5412	Delgado-Baquerizo M, García-Palacios P, Bradford MA, Eldridge DJ, Berdugo M, Sáez-Sandino T, Liu Y-R, Alfaro F, Abades S, Bamigboye AR. 2023. Biogenic factors explain soil carbon in paired urban and natural ecosystems worldwide. Nature Climate Change 13(5): 450-455.	1
244	Belo Horizonte	Brazil	Latin America and the Caribbean	-19.9004	-44.0084	Tropical	2018	5	Parkland	urban lawn	721.482	21.4125	1504	185.449	86.7837	734.798	13039.4	0.364223	2.63463	7.33		1.2872		1.25593	21.112	13.2576	45.4188	Delgado-Baquerizo M, García-Palacios P, Bradford MA, Eldridge DJ, Berdugo M, Sáez-Sandino T, Liu Y-R, Alfaro F, Abades S, Bamigboye AR. 2023. Biogenic factors explain soil carbon in paired urban and natural ecosystems worldwide. Nature Climate Change 13(5): 450-455.	1
245	Contagem	Brazil	Latin America and the Caribbean	-19.9156	-44.083	Tropical	2018	5	Parkland	urban forest	858	20.8958	1577	183.713	87.5407	734.798	13039.4	0.430467	2.63463	7.89		1.78833		1.1705	28.115	16.4543	56.37	Delgado-Baquerizo M, García-Palacios P, Bradford MA, Eldridge DJ, Berdugo M, Sáez-Sandino T, Liu Y-R, Alfaro F, Abades S, Bamigboye AR. 2023. Biogenic factors explain soil carbon in paired urban and natural ecosystems worldwide. Nature Climate Change 13(5): 450-455.	1
246	Betim	Brazil	Latin America and the Caribbean	-19.9708	-44.197	Tropical	2018	5	Parkland	urban lawn	830	20.9833	1511	189.603	87.448	734.798	11110.7	0.364223	2.63463	5.70667		1.01533		1.36045	12.545	8.53343	29.2343	Delgado-Baquerizo M, García-Palacios P, Bradford MA, Eldridge DJ, Berdugo M, Sáez-Sandino T, Liu Y-R, Alfaro F, Abades S, Bamigboye AR. 2023. Biogenic factors explain soil carbon in paired urban and natural ecosystems worldwide. Nature Climate Change 13(5): 450-455.	1
247	Longmont	United States	Northern America	40.1703	-105.113	Temperate	2018	5	Parkland	urban lawn	1530.88	9.81667	428	876.732	47.2083	161.946	30760.1	0.424916	4.95529	7.60333		3.81947		0.968014	44.712	21.6409	74.1387	Delgado-Baquerizo M, García-Palacios P, Bradford MA, Eldridge DJ, Berdugo M, Sáez-Sandino T, Liu Y-R, Alfaro F, Abades S, Bamigboye AR. 2023. Biogenic factors explain soil carbon in paired urban and natural ecosystems worldwide. Nature Climate Change 13(5): 450-455.	1
248	Grand Junction	United States	Northern America	39.0851	-108.526	Temperate	2018	5	Parkland	urban lawn	1422.73	11.2125	231	981.264	24.5518	50.9295	34130.8	0.373486	0.0251977	8.82		1.53963		1.34393	13.899	9.33966	31.9963	Delgado-Baquerizo M, García-Palacios P, Bradford MA, Eldridge DJ, Berdugo M, Sáez-Sandino T, Liu Y-R, Alfaro F, Abades S, Bamigboye AR. 2023. Biogenic factors explain soil carbon in paired urban and natural ecosystems worldwide. Nature Climate Change 13(5): 450-455.	1
249	Cheyenne	United States	Northern America	41.1439	-104.8	Temperate	2018	5	Parkland	urban lawn	1851.69	7.6375	389	848.808	57.3777	40.0882	35041.9	0.38613	-0.489179	8.22333		2.15317		1.25264	21.382	13.392	45.879	Delgado-Baquerizo M, García-Palacios P, Bradford MA, Eldridge DJ, Berdugo M, Sáez-Sandino T, Liu Y-R, Alfaro F, Abades S, Bamigboye AR. 2023. Biogenic factors explain soil carbon in paired urban and natural ecosystems worldwide. Nature Climate Change 13(5): 450-455.	1
250	South Lyon	United States	Northern America	42.4513	-83.6597	Temperate	2018	5	Parkland	urban lawn	283	8.58333	814	997.767	20.4402	216.671	29086.7	0.509137	4.35285	7.85		2.57083		1.22158	23.928	14.615	50.0688	Delgado-Baquerizo M, García-Palacios P, Bradford MA, Eldridge DJ, Berdugo M, Sáez-Sandino T, Liu Y-R, Alfaro F, Abades S, Bamigboye AR. 2023. Biogenic factors explain soil carbon in paired urban and natural ecosystems worldwide. Nature Climate Change 13(5): 450-455.	1
251	Oxford	United Kingdom	Europe	51.7504	-1.23826	Boreal	2018	5	Parkland	urban lawn	72.4868	5.975	573	766.067	28.8994	225.513	27175	0.489285	1.9444	6.36667		6.77613		0.279043	101.185	14.1175	48.3645	Delgado-Baquerizo M, García-Palacios P, Bradford MA, Eldridge DJ, Berdugo M, Sáez-Sandino T, Liu Y-R, Alfaro F, Abades S, Bamigboye AR. 2023. Biogenic factors explain soil carbon in paired urban and natural ecosystems worldwide. Nature Climate Change 13(5): 450-455.	1
252	Bodø	Norway	Europe	67.2804	14.4049	Boreal	2018	5	Parkland	urban lawn	7.9	2.4	1537	553.6	30.3835	13.8915	20055.5	0.506033	0.55308	7.83333		5.70257		0.715535	65.407	23.4005	80.1667	Delgado-Baquerizo M, García-Palacios P, Bradford MA, Eldridge DJ, Berdugo M, Sáez-Sandino T, Liu Y-R, Alfaro F, Abades S, Bamigboye AR. 2023. Biogenic factors explain soil carbon in paired urban and natural ecosystems worldwide. Nature Climate Change 13(5): 450-455.	1
253	Uppsala	Sweden	Europe	59.8592	17.6398	Boreal	2018	5	Parkland	urban lawn	20.5046	7.07351	555.975	766.067	28.8994	225.513	18816.8	0.463716	1.9444	6.96		6.6666		0.544051	79.463	21.616	74.0533	Delgado-Baquerizo M, García-Palacios P, Bradford MA, Eldridge DJ, Berdugo M, Sáez-Sandino T, Liu Y-R, Alfaro F, Abades S, Bamigboye AR. 2023. Biogenic factors explain soil carbon in paired urban and natural ecosystems worldwide. Nature Climate Change 13(5): 450-455.	1
254	Poitiers	France	Europe	46.5797	0.3404	Temperate	2018	5	Parkland	urban forest	111.388	11.6583	693	556.341	17.4057	120.568	15507.3	0.489679	2.01841	7.81333		4.32963		0.970661	44.495	21.5948	73.9806	Delgado-Baquerizo M, García-Palacios P, Bradford MA, Eldridge DJ, Berdugo M, Sáez-Sandino T, Liu Y-R, Alfaro F, Abades S, Bamigboye AR. 2023. Biogenic factors explain soil carbon in paired urban and natural ecosystems worldwide. Nature Climate Change 13(5): 450-455.	1
255	Niort	France	Europe	46.323	-0.4638	Temperate	2018	5	Parkland	urban forest	40	12.4833	825	550.809	25.6654	80.1932	15507.3	0.489679	0.793542	7.86		4.0287		1.00409	41.755	20.9629	71.8158	Delgado-Baquerizo M, García-Palacios P, Bradford MA, Eldridge DJ, Berdugo M, Sáez-Sandino T, Liu Y-R, Alfaro F, Abades S, Bamigboye AR. 2023. Biogenic factors explain soil carbon in paired urban and natural ecosystems worldwide. Nature Climate Change 13(5): 450-455.	1
256	Tours	France	Europe	47.3884	0.6887	Temperate	2018	5	Parkland	urban forest	73.0775	11.8292	661	551.59	14.602	210.46	16000.5	0.453402	1.51119	7.74333		1.99163		1.26833	20.096	12.7442	43.6597	Delgado-Baquerizo M, García-Palacios P, Bradford MA, Eldridge DJ, Berdugo M, Sáez-Sandino T, Liu Y-R, Alfaro F, Abades S, Bamigboye AR. 2023. Biogenic factors explain soil carbon in paired urban and natural ecosystems worldwide. Nature Climate Change 13(5): 450-455.	1
257	Ljubljana	Slovenia	Europe	46.0487	14.5071	Temperate	2018	5	Parkland	urban forest	301.589	10.1462	1452.32	768.184	25.1438	160.756	22087.6	0.467748	3.9363	6.79		3.74293		1.04463	38.432	20.0736	68.7693	Delgado-Baquerizo M, García-Palacios P, Bradford MA, Eldridge DJ, Berdugo M, Sáez-Sandino T, Liu Y-R, Alfaro F, Abades S, Bamigboye AR. 2023. Biogenic factors explain soil carbon in paired urban and natural ecosystems worldwide. Nature Climate Change 13(5): 450-455.	1
258	Koper	Slovenia	Europe	45.5424	13.7267	Temperate	2018	5	Parkland	urban forest	11	14.3375	977	704.967	22.526	285.565	7369.32	0.244678	0.538884	7.55667		5.03473		0.809096	57.738	23.3578	80.0205	Delgado-Baquerizo M, García-Palacios P, Bradford MA, Eldridge DJ, Berdugo M, Sáez-Sandino T, Liu Y-R, Alfaro F, Abades S, Bamigboye AR. 2023. Biogenic factors explain soil carbon in paired urban and natural ecosystems worldwide. Nature Climate Change 13(5): 450-455.	1
259	Maribor	Slovenia	Europe	46.5618	15.6581	Temperate	2018	5	Parkland	urban forest	272.658	9.7125	1045	742.547	30.7286	146.543	12078.4	0.437674	1.94264	7.26		3.90683		1.08956	34.749	18.9306	64.8535	Delgado-Baquerizo M, García-Palacios P, Bradford MA, Eldridge DJ, Berdugo M, Sáez-Sandino T, Liu Y-R, Alfaro F, Abades S, Bamigboye AR. 2023. Biogenic factors explain soil carbon in paired urban and natural ecosystems worldwide. Nature Climate Change 13(5): 450-455.	1
260	Pretoria	South Africa	Africa	-25.7467	28.1882	Mediterranean	2018	5	Parkland	urban forest	1364.63	17.8667	708	391.587	81.9808	1213.48	10100	0.414736	0.138789	7.02		3.35685		1.10691	33.327	18.445	63.19	Delgado-Baquerizo M, García-Palacios P, Bradford MA, Eldridge DJ, Berdugo M, Sáez-Sandino T, Liu Y-R, Alfaro F, Abades S, Bamigboye AR. 2023. Biogenic factors explain soil carbon in paired urban and natural ecosystems worldwide. Nature Climate Change 13(5): 450-455.	1
261	Germiston	South Africa	Africa	-26.2305	28.182	Mediterranean	2018	5	Parkland	urban lawn	1644	15.9583	725	403.019	79.3241	1879.3	10915.1	0.391329	0.138789	6.21		3.86253		1.13449	31.066	17.6221	60.3708	Delgado-Baquerizo M, García-Palacios P, Bradford MA, Eldridge DJ, Berdugo M, Sáez-Sandino T, Liu Y-R, Alfaro F, Abades S, Bamigboye AR. 2023. Biogenic factors explain soil carbon in paired urban and natural ecosystems worldwide. Nature Climate Change 13(5): 450-455.	1
262	Cape Town	South Africa	Africa	-33.9314	18.4186	Mediterranean	2018	5	Parkland	urban forest	48.3713	17.1208	538	291.606	68.4872	781.67	8001.21	0.352811	0.44515	7.86		4.83573		0.807632	57.858	23.364	80.0417	Delgado-Baquerizo M, García-Palacios P, Bradford MA, Eldridge DJ, Berdugo M, Sáez-Sandino T, Liu Y-R, Alfaro F, Abades S, Bamigboye AR. 2023. Biogenic factors explain soil carbon in paired urban and natural ecosystems worldwide. Nature Climate Change 13(5): 450-455.	1
263	Durgapur	India	Asia	23.535	87.338	Tropical	2018	5	Parkland	urban forest	584.946	26.3875	1298	446.149	105.045	809.046	5309.7	0.405874	-0.303446	6.51333		1.2195		1.35866	12.692	8.62204	29.5379	Delgado-Baquerizo M, García-Palacios P, Bradford MA, Eldridge DJ, Berdugo M, Sáez-Sandino T, Liu Y-R, Alfaro F, Abades S, Bamigboye AR. 2023. Biogenic factors explain soil carbon in paired urban and natural ecosystems worldwide. Nature Climate Change 13(5): 450-455.	1
264	Mirzapur	India	Asia	25.1461	82.569	Tropical	2018	5	Parkland	urban lawn	309.463	26.3958	974	602.648	144.97	1851.25	4020.73	0.428119	0.711026	8.13667		2.4047		1.15462	29.416	16.9822	58.1787	Delgado-Baquerizo M, García-Palacios P, Bradford MA, Eldridge DJ, Berdugo M, Sáez-Sandino T, Liu Y-R, Alfaro F, Abades S, Bamigboye AR. 2023. Biogenic factors explain soil carbon in paired urban and natural ecosystems worldwide. Nature Climate Change 13(5): 450-455.	1
265	Agra	India	Asia	27.1752	78.0098	Tropical	2018	5	Parkland	urban lawn	1584.22	25.8167	802	683.725	131.34	1558.44	3022.7	0.482076	-3.74863	8.35667		1.48802		1.38084	10.874	7.50761	25.72	Delgado-Baquerizo M, García-Palacios P, Bradford MA, Eldridge DJ, Berdugo M, Sáez-Sandino T, Liu Y-R, Alfaro F, Abades S, Bamigboye AR. 2023. Biogenic factors explain soil carbon in paired urban and natural ecosystems worldwide. Nature Climate Change 13(5): 450-455.	1
266	Beijing	China	Asia	39.899	116.35	Temperate	2018	5	Parkland	urban forest	51	12	640	1098.32	133.183	6609.02	16240.6	0.334018	4.89702	8.03333		1.1467		1.36462	12.203	8.32625	28.5245	Delgado-Baquerizo M, García-Palacios P, Bradford MA, Eldridge DJ, Berdugo M, Sáez-Sandino T, Liu Y-R, Alfaro F, Abades S, Bamigboye AR. 2023. Biogenic factors explain soil carbon in paired urban and natural ecosystems worldwide. Nature Climate Change 13(5): 450-455.	1
267	Tai'an	China	Asia	36.2218	116.85	Temperate	2018	5	Parkland	urban forest	79.8831	12.2417	544	1043.01	110.705	510.307	5965.8	0.348546	2.71399	8.48333		1.23953		1.37713	11.178	7.69677	26.368	Delgado-Baquerizo M, García-Palacios P, Bradford MA, Eldridge DJ, Berdugo M, Sáez-Sandino T, Liu Y-R, Alfaro F, Abades S, Bamigboye AR. 2023. Biogenic factors explain soil carbon in paired urban and natural ecosystems worldwide. Nature Climate Change 13(5): 450-455.	1
268	Tianjin	China	Asia	39.0852	117.201	Temperate	2018	5	Parkland	urban forest	5.66612	12.7875	576	1079.28	134.147	3790.44	17505.3	0.303852	4.55274	8.39667		1.35303		1.31183	16.53	10.8423	37.1442	Delgado-Baquerizo M, García-Palacios P, Bradford MA, Eldridge DJ, Berdugo M, Sáez-Sandino T, Liu Y-R, Alfaro F, Abades S, Bamigboye AR. 2023. Biogenic factors explain soil carbon in paired urban and natural ecosystems worldwide. Nature Climate Change 13(5): 450-455.	1
269	Wulumqi	China	Asia	43.8598	87.5984	Temperate	2018	5	Parkland	urban lawn	800	7.06667	210	1449.23	37.5803	1645.49	6709.67	0.267152	1.71399	8.42		7.17127		0.841097	55.115	23.1785	79.4063	Delgado-Baquerizo M, García-Palacios P, Bradford MA, Eldridge DJ, Berdugo M, Sáez-Sandino T, Liu Y-R, Alfaro F, Abades S, Bamigboye AR. 2023. Biogenic factors explain soil carbon in paired urban and natural ecosystems worldwide. Nature Climate Change 13(5): 450-455.	1
270	Alice Springs	Australia	Oceania	-23.6986	133.881	Subtropical	2018	5	Parkland	urban forest	562	21.2917	329	626.067	50.3048	10.9507	23527.1	0.437282	-0.829482	8.74		1.7367		1.3224	15.664	10.357	35.4817	Delgado-Baquerizo M, García-Palacios P, Bradford MA, Eldridge DJ, Berdugo M, Sáez-Sandino T, Liu Y-R, Alfaro F, Abades S, Bamigboye AR. 2023. Biogenic factors explain soil carbon in paired urban and natural ecosystems worldwide. Nature Climate Change 13(5): 450-455.	1
271	Brisbane	Australia	Oceania	-27.4803	153.023	Subtropical	2018	5	Parkland	urban lawn	33.7723	20.6458	1190	373.844	59.5667	796.899	29332.7	0.419085	4.08416	6.28667		6.4138		0.663465	69.675	23.1135	79.1834	Delgado-Baquerizo M, García-Palacios P, Bradford MA, Eldridge DJ, Berdugo M, Sáez-Sandino T, Liu Y-R, Alfaro F, Abades S, Bamigboye AR. 2023. Biogenic factors explain soil carbon in paired urban and natural ecosystems worldwide. Nature Climate Change 13(5): 450-455.	1
272	Mildura	Australia	Oceania	-34.1843	142.162	Mediterranean	2018	5	Parkland	urban lawn	60	17.2792	301	535.497	15.3465	24.3266	25728.6	0.342674	-3.55284	8.16667		3.03337		1.07641	35.827	19.2823	66.0584	Delgado-Baquerizo M, García-Palacios P, Bradford MA, Eldridge DJ, Berdugo M, Sáez-Sandino T, Liu Y-R, Alfaro F, Abades S, Bamigboye AR. 2023. Biogenic factors explain soil carbon in paired urban and natural ecosystems worldwide. Nature Climate Change 13(5): 450-455.	1
273	Sydney	Australia	Oceania	-33.8903	150.851	Mediterranean	2018	5	Parkland	urban lawn	47.5939	17.3	910	429.085	30.4289	596.365	30159.1	0.428184	5.08416	6.73667		4.4022		0.930743	47.767	22.2294	76.1547	Delgado-Baquerizo M, García-Palacios P, Bradford MA, Eldridge DJ, Berdugo M, Sáez-Sandino T, Liu Y-R, Alfaro F, Abades S, Bamigboye AR. 2023. Biogenic factors explain soil carbon in paired urban and natural ecosystems worldwide. Nature Climate Change 13(5): 450-455.	1
274	Barcelona	Spain	Europe	41.3812	2.1801	Mediterranean	2018	5	Parkland	urban forest	32.2026	15.5125	653	511.862	31.6785	6791.56	14084.6	0.284399	2.45953	7.92667		2.61767		1.18105	27.25	16.0918	55.1282	Delgado-Baquerizo M, García-Palacios P, Bradford MA, Eldridge DJ, Berdugo M, Sáez-Sandino T, Liu Y-R, Alfaro F, Abades S, Bamigboye AR. 2023. Biogenic factors explain soil carbon in paired urban and natural ecosystems worldwide. Nature Climate Change 13(5): 450-455.	1
275	Pullman	United States	Northern America	46.7296	-117.173	Temperate	2018	5	Parkland	urban forest	717	8.7	531	744.69	37.5853	24.9183	31465.3	0.38984	0.770727	6.39		4.03693		1.08521	35.106	19.0486	65.2579	Delgado-Baquerizo M, García-Palacios P, Bradford MA, Eldridge DJ, Berdugo M, Sáez-Sandino T, Liu Y-R, Alfaro F, Abades S, Bamigboye AR. 2023. Biogenic factors explain soil carbon in paired urban and natural ecosystems worldwide. Nature Climate Change 13(5): 450-455.	1
276	Mexico city	Mexico	Northern America	19.4516	-99.1056	Temperate	2018	5	Parkland	urban forest	2316.37	15.1417	867	182.09	93.9497	3532.02	18488.2	0.258034	7.39561	6.68333		3.46883		0.966903	44.803	21.6601	74.2044	Delgado-Baquerizo M, García-Palacios P, Bradford MA, Eldridge DJ, Berdugo M, Sáez-Sandino T, Liu Y-R, Alfaro F, Abades S, Bamigboye AR. 2023. Biogenic factors explain soil carbon in paired urban and natural ecosystems worldwide. Nature Climate Change 13(5): 450-455.	1
277	Mexico city	Mexico	Northern America	19.4516	-99.1056	Temperate	2018	5	Parkland	urban forest	2316.37	16.4167	796	182.09	93.9497	3532.02	18488.2	0.258034	7.39561	7.62667		4.74867		0.824481	56.477	23.2821	79.7611	Delgado-Baquerizo M, García-Palacios P, Bradford MA, Eldridge DJ, Berdugo M, Sáez-Sandino T, Liu Y-R, Alfaro F, Abades S, Bamigboye AR. 2023. Biogenic factors explain soil carbon in paired urban and natural ecosystems worldwide. Nature Climate Change 13(5): 450-455.	1
278	Madrid	Spain	Europe	40.4114	-3.6955	Mediterranean	2018	5	Parkland	urban forest	41.4762	14.5583	428	667.498	40.4005	1721.99	20550.3	0.209586	2.14896	8.59		1.5598		1.25639	21.075	13.2392	45.3555	Delgado-Baquerizo M, García-Palacios P, Bradford MA, Eldridge DJ, Berdugo M, Sáez-Sandino T, Liu Y-R, Alfaro F, Abades S, Bamigboye AR. 2023. Biogenic factors explain soil carbon in paired urban and natural ecosystems worldwide. Nature Climate Change 13(5): 450-455.	1
279	Imessa Odo	Nigeria	Africa	7.7547	4.8199	Tropical	2018	5	Parkland	urban forest	270	25.3708	1321	118.061	65.6032	769.582	3387.12	0.399756	3.44344	5.12333		0.975667		1.43596	6.356	4.56347	15.6338	Delgado-Baquerizo M, García-Palacios P, Bradford MA, Eldridge DJ, Berdugo M, Sáez-Sandino T, Liu Y-R, Alfaro F, Abades S, Bamigboye AR. 2023. Biogenic factors explain soil carbon in paired urban and natural ecosystems worldwide. Nature Climate Change 13(5): 450-455.	1
280	Imessa Odo	Nigeria	Africa	7.51894	4.52286	Tropical	2018	5	Parkland	urban forest	270	26.1	1371	118.061	65.6032	769.582	3387.12	0.399756	3.44344	6.56667		1.7367		1.29468	17.936	11.6107	39.7766	Delgado-Baquerizo M, García-Palacios P, Bradford MA, Eldridge DJ, Berdugo M, Sáez-Sandino T, Liu Y-R, Alfaro F, Abades S, Bamigboye AR. 2023. Biogenic factors explain soil carbon in paired urban and natural ecosystems worldwide. Nature Climate Change 13(5): 450-455.	1
281	Imessa Odo	Nigeria	Africa	7.4816	4.5531	Tropical	2018	5	Parkland	urban forest	270	26.0458	1399	118.061	65.6032	482.237	3387.12	0.399756	3.44344	8.12		1.00193		1.39327	9.855	6.86533	23.5197	Delgado-Baquerizo M, García-Palacios P, Bradford MA, Eldridge DJ, Berdugo M, Sáez-Sandino T, Liu Y-R, Alfaro F, Abades S, Bamigboye AR. 2023. Biogenic factors explain soil carbon in paired urban and natural ecosystems worldwide. Nature Climate Change 13(5): 450-455.	1
282	Lakeland	United States	Northern America	28.0383	-81.9474	Subtropical	2018	5	Parkland	urban forest	54.7239	22.4625	1269	448.282	53.3969	208.802	33239.6	0.497404	1.5613	8.45		2.45607		1.26122	20.679	13.0403	44.6744	Delgado-Baquerizo M, García-Palacios P, Bradford MA, Eldridge DJ, Berdugo M, Sáez-Sandino T, Liu Y-R, Alfaro F, Abades S, Bamigboye AR. 2023. Biogenic factors explain soil carbon in paired urban and natural ecosystems worldwide. Nature Climate Change 13(5): 450-455.	1
283	Utrera	Spain	Europe	37.1817	-5.7843	Mediterranean	2018	5	Parkland	urban forest	49	17.8167	580	570.54	67.348	381.3	4061.66	0.214848	1.62256	8.30667		0.848267		1.4213	7.557	5.3704	18.3982	Delgado-Baquerizo M, García-Palacios P, Bradford MA, Eldridge DJ, Berdugo M, Sáez-Sandino T, Liu Y-R, Alfaro F, Abades S, Bamigboye AR. 2023. Biogenic factors explain soil carbon in paired urban and natural ecosystems worldwide. Nature Climate Change 13(5): 450-455.	1
284	Coimbra	Portugal	Europe	40.2098	-8.4299	Mediterranean	2018	5	Parkland	urban forest	75.474	15.9458	934	437.702	51.5286	114.069	12720.2	0.381586	1.44534	8.22333		0.5184		1.42356	7.372	5.24725	17.9763	Delgado-Baquerizo M, García-Palacios P, Bradford MA, Eldridge DJ, Berdugo M, Sáez-Sandino T, Liu Y-R, Alfaro F, Abades S, Bamigboye AR. 2023. Biogenic factors explain soil carbon in paired urban and natural ecosystems worldwide. Nature Climate Change 13(5): 450-455.	1
285	Porto	Portugal	Europe	41.1497	-8.6109	Mediterranean	2018	5	Parkland	urban forest	82.7765	14.5583	1228	394.179	54.3508	1297.24	13853.8	0.459608	1.83929	5.56		2.88663		1.1004	33.861	18.6303	63.8246	Delgado-Baquerizo M, García-Palacios P, Bradford MA, Eldridge DJ, Berdugo M, Sáez-Sandino T, Liu Y-R, Alfaro F, Abades S, Bamigboye AR. 2023. Biogenic factors explain soil carbon in paired urban and natural ecosystems worldwide. Nature Climate Change 13(5): 450-455.	1
286	Jerusalem	Israel	Asia	31.7781	35.2263	Mediterranean	2018	5	Parkland	urban forest	730.265	16.3208	439	586.048	109.111	972.19	11835.8	0.242715	-1.95982	8.01667		5.10703		0.801349	58.373	23.3886	80.126	Delgado-Baquerizo M, García-Palacios P, Bradford MA, Eldridge DJ, Berdugo M, Sáez-Sandino T, Liu Y-R, Alfaro F, Abades S, Bamigboye AR. 2023. Biogenic factors explain soil carbon in paired urban and natural ecosystems worldwide. Nature Climate Change 13(5): 450-455.	1
287	Beer Sheva	Israel	Asia	31.2442	34.794	Mediterranean	2018	5	Parkland	urban forest	260	19.35	216	561.597	104.724	159.788	22268.2	0.19459	-1.95982	8.47		2.66927		1.28936	18.372	11.8441	40.5761	Delgado-Baquerizo M, García-Palacios P, Bradford MA, Eldridge DJ, Berdugo M, Sáez-Sandino T, Liu Y-R, Alfaro F, Abades S, Bamigboye AR. 2023. Biogenic factors explain soil carbon in paired urban and natural ecosystems worldwide. Nature Climate Change 13(5): 450-455.	1
288	Ofakim	Israel	Asia	31.3122	34.621	Mediterranean	2018	5	Parkland	urban forest	149	19.9333	245	542.931	106.958	159.788	17927.4	0.270577	-1.95982	8.35667		1.26323		1.33304	14.792	9.85915	33.776	Delgado-Baquerizo M, García-Palacios P, Bradford MA, Eldridge DJ, Berdugo M, Sáez-Sandino T, Liu Y-R, Alfaro F, Abades S, Bamigboye AR. 2023. Biogenic factors explain soil carbon in paired urban and natural ecosystems worldwide. Nature Climate Change 13(5): 450-455.	1
289	Ningbo	China	Asia	29.8673	121.568	Subtropical	2018	10			6.43103	17.1699	1568.83	827.283	40.8102	1830.43	14155.2	0.297528	4.86411	6.27	0.92	1.5	0.49	1.25	15.4	19.25	34.7554	Zhao F, Yang L, Tang J, Fang L, Yu X, Li M, Chen L. 2023. Urbanization-land-use interactions predict antibiotic contamination in soil across urban-rural gradients. Science of the Total Environment 867: 161493.	26
290	Nanjing	China	Asia	32.0127	118.809	Subtropical	2020	10	Parkland	urban forest	21.3988	15.9204	1091.45	930.146	58.1733	2687.45	15062.1	0.313789	2.82623			1.03	0.27	1.31952	15.9	20.9804	37.8795	Wang Z, Tao T, Wang Y, Small GE, Chen J, Sun X. 2022. Soil quality in urban forests under different understory management practices. Land Degradation & Development 34(3): 899-910.	1
291	Nanjing	China	Asia	32.0127	118.809	Subtropical	2020	20	Parkland	urban forest	21.3988	15.9204	1091.45	930.146	58.1733	2687.45	15062.1	0.313789	2.82623	6.89	16	0.87	0.25	1.3549	13	35.2274	35.2274	Wang Z, Tao T, Wang Y, Small GE, Chen J, Sun X. 2022. Soil quality in urban forests under different understory management practices. Land Degradation & Development 34(3): 899-910.	1
292	Yancheng	China	Asia	33.379	120.144	Subtropical	2022	5	Parkland	urban forest	3.3752	13.7	1051	930.99	71.243	654.53	16753.4	0.343854	3.26466					1.35754	12.7832	8.67688	29.7258	Wang S, Zhu Z, Yang L, Li H, Ge B. 2023. Body size and weight of pill bugs (Armadillidium vulgare) vary between urban green space habitats. Animals 13(5): 857.	1
293	Yancheng	China	Asia	33.379	120.144	Subtropical	2022	5	Garden	urban lawn	3.3752	13.7	1051	930.99	71.243	654.53	16753.4	0.343854	3.26466					1.32669	15.312	10.1572	34.797	Wang S, Zhu Z, Yang L, Li H, Ge B. 2023. Body size and weight of pill bugs (Armadillidium vulgare) vary between urban green space habitats. Animals 13(5): 857.	1
294	Yancheng	China	Asia	33.379	120.144	Subtropical	2022	5	Parkland	urban lawn	3.3752	13.7	1051	930.99	71.243	654.53	16753.4	0.343854	3.26466					1.33731	14.442	9.6567	33.0825	Wang S, Zhu Z, Yang L, Li H, Ge B. 2023. Body size and weight of pill bugs (Armadillidium vulgare) vary between urban green space habitats. Animals 13(5): 857.	1
295	Mendoza	Argentina	Latin America and the Caribbean	-32.9063	-68.8141	Temperate	2015	20	Parkland	urban forest	771.634	16.7204	187.8	598.502	67.0067	304.108	13731.9	0.249251	-1.45941	5.6		1.47231		1.27999	19.14	48.9981	48.9981	Vento B, Martínez Carretero E, Moreno G, Duplancic A. 2017. Mineral contents in leaves of Morus alba L. (Moraceae) and Platanus hispanica Miller (Platanaceae) from the urban forests of central-western area of Argentina. Botany Letters 164(2): 183-192.
296	Xiamen	China	Asia	24.5695	118.067	Subtropical	2022	10		urban forest	24.0662	21	1137	598.435	59.3375	1855.3	13115.7	0.302329	3.26466	5.42		2.17	0.32	1.32754	15.2424	20.2349	36.5337	Qiao Z, Wang B, Yao H, Li Z, Scheu S, Zhu Y-G, Sun X. 2022. Urbanization and greenspace type as determinants of species and functional composition of collembolan communities. Geoderma 428: 116175.	3
297	Xiamen	China	Asia	24.5695	118.067	Subtropical	2022	10	Parkland	urban lawn	24.0662	21	1137	598.435	59.3375	1855.3	13115.7	0.302329	3.26466	7.05		2.21	0.9	1.32146	15.7412	20.8013	37.5563	Qiao Z, Wang B, Yao H, Li Z, Scheu S, Zhu Y-G, Sun X. 2022. Urbanization and greenspace type as determinants of species and functional composition of collembolan communities. Geoderma 428: 116175.	4
298	Sosnowiec	Poland	Europe	50.3	19.25	Temperate	2023	20	Parkland	urban forest	272	9.1	812	756.454	39.8585	645.255	10595.5	0.509354	2.11508	7.1				1.1231	32	71.8784	71.8784	Rahmonov O, Srodek D, Pytel S, Makieieva N, Kupka T. 2023. Relationships between heavy metal concentrations in Greater Celandine (Chelidonium majus L.) tissues and soil in urban parks. International Journal Of Environmental Research And Public Health 20(5): 3887.	1
299	Changsha	China	Asia	28.1841	113.004	Subtropical	2019	20	Parkland	urban forest	57.6351	16.5	1448	868.808	48.3681	897.277	10578.9	0.306789	0.422436	6.75		1.44	0.86	1.35368	13.1	35.4664	35.4664	Gao D, Zhang N, Liu S, Ning C, Wang X, Feng S. 2022. Urbanization imprint on soil bacterial communities in forests and grasslands. Forests 14(1): 38.	6
300	Changsha	China	Asia	28.1841	113.004	Subtropical	2019	20	Parkland	urban lawn	57.6351	16.5	1448	868.808	48.3681	897.277	10578.9	0.306789	0.422436	6.85		1.18	0.73	1.36954	11.8	32.3211	32.3211	Gao D, Zhang N, Liu S, Ning C, Wang X, Feng S. 2022. Urbanization imprint on soil bacterial communities in forests and grasslands. Forests 14(1): 38.	6
301	Hong Kong	China	Asia	22.3418	114.118	Subtropical	2012	5	Parkland	urban lawn	64.6776	23.1728	2147	540.158	76.4257	8242.78	43638.6	0.372767	1.98275					1.21265	24.66	14.9519	51.2233	Kong L, Shi Z, Chu LM. 2014. Carbon emission and sequestration of urban turfgrass systems in Hong Kong. Science of the Total Environment 473-474: 132-138.	5
302	Hong Kong	China	Asia	22.3418	114.118	Subtropical	2012	10	Parkland	urban lawn	64.6776	23.1728	2147	540.158	76.4257	8242.78	43638.6	0.372767	1.98275					1.28975	18.34	23.6541	42.7068	Kong L, Shi Z, Chu LM. 2014. Carbon emission and sequestration of urban turfgrass systems in Hong Kong. Science of the Total Environment 473-474: 132-138.	5
303	Hong Kong	China	Asia	22.3418	114.118	Subtropical	2012	15	Parkland	urban lawn	64.6776	23.1728	2147	540.158	76.4257	8242.78	43638.6	0.372767	1.98275	6.5				1.2	14.6467	26.364	33.415	Kong L, Shi Z, Chu LM. 2014. Carbon emission and sequestration of urban turfgrass systems in Hong Kong. Science of the Total Environment 473-474: 132-138.	5
304	Baltimore	United States	Northern America	39.3116	-76.6115	Temperate	2008	10	Parkland	urban forest	69.8131	13.1742	1153.88	896.641	10.6275	939.146	32720.9	0.466869	2.85706			2.5		0.97426	44.2	43.0623	77.7479	Raciti SM, Groffman PM, Fahey TJ. 2008. Nitrogen retention in urban lawns and forests. Ecological Applications 18(7): 1615-1626.	1
305	Baltimore	United States	Northern America	39.3116	-76.6115	Temperate	2008	10	Parkland	urban lawn	69.8131	13.1742	1153.88	896.641	10.6275	939.146	32720.9	0.466869	2.85706			2.4		1.117	32.5	36.3025	65.5433	Raciti SM, Groffman PM, Fahey TJ. 2008. Nitrogen retention in urban lawns and forests. Ecological Applications 18(7): 1615-1626.	1
306	Baltimore	United States	Northern America	39.3116	-76.6115	Temperate	2008	10	Parkland	urban forest	69.8131	13.1742	1153.88	896.641	10.6275	939.146	32720.9	0.466869	2.85706	4.9333	20			1.07	43.666	46.7226	84.3565	Yesilonis ID, James BR, Pouyat RV, Momen B. 2008. Lead forms in urban turfgrass and forest soils as related to organic matter content and pH. Environmental Monitoring And Assessment 146(1-3): 1-17.	3
307	Baltimore	United States	Northern America	39.3116	-76.6115	Temperate	2008	10	Parkland	urban lawn	69.8131	13.1742	1153.88	896.641	10.6275	939.146	32720.9	0.466869	2.85706	4.8	22			1.1	46	50.6	91.357	Yesilonis ID, James BR, Pouyat RV, Momen B. 2008. Lead forms in urban turfgrass and forest soils as related to organic matter content and pH. Environmental Monitoring And Assessment 146(1-3): 1-17.	1
308	Padang	Indonesia	Asia	-0.912877	100.387	Tropical	2018	20	Garden		44.0351	29	3552	28.2407	19.8195	508.142	5495.91	0.46778	3.26866		54.6			0.91	26.8	48.776	48.776	Yasin S 2018. Organic carbon sequestration under selected land use in Padang city, West Sumatra, Indonesia. IOP Conference Series: Earth and Environmental Science: IOP Publishing. 012021.	1
309	Tangshan	China	Asia	39.6388	118.204	Temperate	2023	20			30.569	12	600	1111.15	125.666	1224.45	8566.85	0.356239	2.09224	6				1.49	11.977	35.6915	35.6915	Li Z. 2023. Analysis and evaluation of soil fertility characteristics of urban green space in Tangshan. Modern Horticulture 46(09): 56-58.(In Chinese)	17
310	Xuzhou	China	Asia	34.263	117.203	Temperate	2023	20	Parkland		42.5609	14.5	841	986.461	89.9972	1007.98	14539.8	0.358922	2.46249	7.99		0.92		1.26	22.38	56.3976	56.3976	Si, Z. et al. Fertility quality assessment of urban green space soils in Xuzhou city. Journal of Nanjing Forestry University ( Natural Sciences Edition). 37, 60-64 (2013).(In Chinese)	5
311	Hengshui	China	Asia	37.7316	115.69	Temperate	2018	20			22.1958	14.2964	546.325	1128.64	121.392	556.92	7329.78	0.301696	1.55094	8.18		0.45	0.19	1.39	12.093	33.6185	33.6185	Sun S, Chen D, Yin H. 2018. Analysis and evaluation of soil fertility characteristics of green space in Hengshui city. Modern Rural Science and Technology(12): 53-55.	23
312	Qiqihar	China	Asia	47.3386	123.972	Temperate	2017	20	Parkland		146	3.2	415	1496.95	114.586	533.698	5770.76	0.301169	3.46374	8.08				1.34	9.8542	26.4093	26.4093	Deng L, Du N, Wang C. 2017. Evaluation of soil fertility quality of green space in Qiqihar city. Heilongjiang Journal of AnimalScience and Veterinary Medical Science(17): 171-175.	4
313	Khartoum	Sudan	Africa	15.6181	32.5122	Tropical	2008	20	Garden		382	30.3693	113.125	411.986	153.301	490.882	2220.39	0.146097	2.44344		35			1.76	6.7	23.584	23.584	Abdalla SB, Predotova M, Gebauer J, Buerkert A. 2011. Horizontal nutrient flows and balances in irrigated urban gardens of Khartoum, Sudan. Nutrient Cycling in Agroecosystems 92(2): 119-132.	2
314	Yilan	China	Asia	24.7528	121.756	Subtropical	2011	15	Parkland		11.2341	22	2700	450.23	29.2933	582.66	23143	0.35681	6.73697	5.4	19.4			1.29756	17.7	34.4502	43.6639	Jian S, Tsai C, Hseu Z, Chen Z. 2011. Baseline concentrations of toxic elements in metropolitan park soils of Taiwan. Terre. & Aquatic Environ. Toxicol 5: 1-7.	1
315	Taipei	China	Asia	25.0068	121.413	Subtropical	2011	15	Parkland		99.6897	22	2100	509.079	28.7941	4482.24	34496.8	0.32308	3.80934	5.9	17.77			1.29231	18.13	35.1445	44.5438	Jian S, Tsai C, Hseu Z, Chen Z. 2011. Baseline concentrations of toxic elements in metropolitan park soils of Taiwan. Terre. & Aquatic Environ. Toxicol 5: 1-7.	3
316	Kaohsiung	China	Asia	22.6526	120.334	Tropical	2011	15	Parkland		15.3882	24	1700	376.359	105.961	2295.41	35055.1	0.321699	3.80934	6.1	13.7			1.46348	4.1	9.0004	11.4075	Jian S, Tsai C, Hseu Z, Chen Z. 2011. Baseline concentrations of toxic elements in metropolitan park soils of Taiwan. Terre. & Aquatic Environ. Toxicol 5: 1-7.	1
317	Edinburgh	United Kingdom	Europe	55.9423	-3.19162	Boreal	2017	20	Garden		59.4661	8.32442	962.025	409.847	13.5156	398.886	17082.8	0.459965	2.01822					0.742974	63.1579	93.8493	93.8493	Crispo M, Dobson MC, Blevins RS, Meredith W, Lake JA, Edmondson JL. 2021. Heavy metals and metalloids concentrations across UK urban horticultural soils and the factors influencing their bioavailability to food crops. Environmental Pollution 288: 117960.	37
318	Leeds	United Kingdom	Europe	53.7673	-1.62223	Temperate	2017	20	Garden		110.957	9.16839	1138.15	457.499	16.8932	1102.07	15761.6	0.478242	2.15158					0.538303	79.9342	86.0576	86.0576	Crispo M, Dobson MC, Blevins RS, Meredith W, Lake JA, Edmondson JL. 2021. Heavy metals and metalloids concentrations across UK urban horticultural soils and the factors influencing their bioavailability to food crops. Environmental Pollution 288: 117960.	40
319	Liverpool	United Kingdom	Europe	53.4335	-2.87429	Temperate	2017	20	Garden		35.2244	9.98937	954.925	445.367	20.4072	942.686	16098.8	0.430542	1.92506					0.82725	56.25	93.0656	93.0656	Crispo M, Dobson MC, Blevins RS, Meredith W, Lake JA, Edmondson JL. 2021. Heavy metals and metalloids concentrations across UK urban horticultural soils and the factors influencing their bioavailability to food crops. Environmental Pollution 288: 117960.	40
320	Nottingham	United Kingdom	Europe	52.9539	-1.18442	Temperate	2017	20	Garden		56.2359	10.0102	757.425	474.147	11.186	1016.44	16930.7	0.442046	2.15158					0.586461	75.9868	89.1266	89.1266	Crispo M, Dobson MC, Blevins RS, Meredith W, Lake JA, Edmondson JL. 2021. Heavy metals and metalloids concentrations across UK urban horticultural soils and the factors influencing their bioavailability to food crops. Environmental Pollution 288: 117960.	29
321	Leicester	United Kingdom	Europe	52.6283	-1.13009	Temperate	2017	20	Garden		81.2483	10.0102	757.425	478.513	10.0801	1016.44	15602.6	0.432563	2.15158					0.923566	48.3553	89.3185	89.3185	Crispo M, Dobson MC, Blevins RS, Meredith W, Lake JA, Edmondson JL. 2021. Heavy metals and metalloids concentrations across UK urban horticultural soils and the factors influencing their bioavailability to food crops. Environmental Pollution 288: 117960.	37
322	Milton Keynes	United Kingdom	Europe	52.0352	-0.768073	Temperate	2017	20	Garden		86.4307	10.1336	703.95	479.126	10.7369	505.646	24766.9	0.528811	2.12818					1.09212	34.5395	75.4424	75.4424	Crispo M, Dobson MC, Blevins RS, Meredith W, Lake JA, Edmondson JL. 2021. Heavy metals and metalloids concentrations across UK urban horticultural soils and the factors influencing their bioavailability to food crops. Environmental Pollution 288: 117960.	37
323	Cardiff	United Kingdom	Europe	51.4903	-3.17928	Temperate	2017	20	Garden		29.5453	10.5325	1107.8	450.045	24.1991	444.023	14669.1	0.449888	0.707763					0.297513	99.6711	59.3069	59.3069	Crispo M, Dobson MC, Blevins RS, Meredith W, Lake JA, Edmondson JL. 2021. Heavy metals and metalloids concentrations across UK urban horticultural soils and the factors influencing their bioavailability to food crops. Environmental Pollution 288: 117960.	34
324	Bristol	United Kingdom	Europe	51.4757	-2.58205	Temperate	2017	20	Garden		51.7053	10.4184	1094.6	462.306	19.0657	506.153	17757.8	0.447637	0.707763					0.706855	66.1184	93.4723	93.4723	Crispo M, Dobson MC, Blevins RS, Meredith W, Lake JA, Edmondson JL. 2021. Heavy metals and metalloids concentrations across UK urban horticultural soils and the factors influencing their bioavailability to food crops. Environmental Pollution 288: 117960.	36
325	Southampton	United Kingdom	Europe	50.9082	-1.40041	Temperate	2017	20	Garden		22.7376	11.2757	975.975	457.737	26.3877	1015.78	25285	0.457322	1.8776					1.03192	39.4737	81.4675	81.4675	Crispo M, Dobson MC, Blevins RS, Meredith W, Lake JA, Edmondson JL. 2021. Heavy metals and metalloids concentrations across UK urban horticultural soils and the factors influencing their bioavailability to food crops. Environmental Pollution 288: 117960.	33
326	Oskemen	Kazakhstan	Asia	49.9769	82.6028	Temperate	2018	20	Residential area	urban lawn	293.36	3.5843	548.525	1350.18	20.9003	29.522	17880.9	0.454186	0.314934	7.47	4.09	3		1.11017	33.06	73.4043	73.4043	Woszczyk M, Spychalski W, Boluspaeva L. 2018. Trace metal (Cd, Cu, Pb, Zn) fractionation in urban-industrial soils of Ust-Kamenogorsk (Oskemen), Kazakhstan-implications for the assessment of environmental quality. Environmental Monitoring And Assessment 190(6): 362.	10
327	Chelyabinsk	Russia	Europe	55.1681	61.4002	Temperate	2019	10	Parkland	urban lawn	167.723	7.3842	601.725	1246.28	55.3844	613.482	6256.48	0.513177	1.5073	6.68				1.16824	28.3	33.0612	59.6912	Stoma G, Manucharova N, Belokopytova N. 2020. Biological activity of microbial communities in soils of some Russian cities. Eurasian Soil Science 53: 760-771.
328	Dijon	France	Europe	47.3179	5.043	Temperate	2021	20	Parkland		300	11	982	645.066	15.7842	164.589	17040.7	0.416856	2.55619	8	37.4	3		1.1	34.9	76.78	76.78	Christel A, Dequiedt S, Chemidlin-Prevost-Boure N, Mercier F, Tripied J, Comment G, Djemiel C, Bargeot L, Matagne E, Fougeron A, et al. 2023. Urban land uses shape soil microbial abundance and diversity. Science of the Total Environment 883: 163455.	38
329	Ulan-Ude	Russia	Europe	51.831	107.626	Boreal	2018	20	Parkland	urban forest	218.926	5.28896	305.825	1547.06	109.046	195.154	8445.79	0.374525	4.39634	6.4				1.0011	42	84.0924	84.0924	Vladimirovna Afanasyeva L, Ayushievna Ayushina T. 2019. Accumulation of heavy metals and biochemical responses in Siberian larch needles in urban area. Ecotoxicology 28(5): 578-588.
330	Ulan-Ude	Russia	Europe	51.831	107.626	Boreal	2018	20	Residential area	urban forest	218.926	5.28896	305.825	1547.06	109.046	195.154	8445.79	0.374525	4.39634	6.5				0.9279	48	89.0784	89.0784	Vladimirovna Afanasyeva L, Ayushievna Ayushina T. 2019. Accumulation of heavy metals and biochemical responses in Siberian larch needles in urban area. Ecotoxicology 28(5): 578-588.
331	São Paulo	Brazil	Latin America and the Caribbean	-23.5728	-46.5994	Tropical	2009	20	Parkland	urban forest	800	27.4003	598.025	236.628	59.158	4322.42	3906.3	0.372281	4.44002	4.92	40			1.25486	21.2	53.2061	53.2061	Bourotte C, Forti MC, Lucas Y, Melfi AJ. 2009. Comparison of Polycyclic Aromatic Hydrocarbon (PAHs) concentrations in urban and natural forest soils in the Atlantic Forest (São Paulo State). Anais da Academia Brasileira de Ciências 81.	1
332	Apatity	Russia	Europe	67.5778	33.3904	Boreal	2019	10	Parkland	urban forest	152	-0.4	853	983.266	34.9003	21.7798	5592.68	0.43729	0.513446	6.34				0.98	40.8163	40	72.219	Korneykova M, Vasenev V, Nikitin D, Dolgikh A, Soshina A, Myazin V, Nakhaev M. 2022. Soil microbial community of urban green infrastructures in a polar city. Urban Ecosystems 25: 1399–1415.	1
333	Bratislava	Slovakia	Europe	48.1524	17.1325	Temperate	2018	10	Parkland		155.053	11.1053	663.125	772.109	24.7886	308.797	32758	0.475256	-0.0124408	7.69	5.16			1.24632	21.9	27.2944	49.2794	Hiller E, Filová L, Jurkovič Ľ, Mihaljevič M, Lachká L, Rapant S. 2020. Trace elements in two particle size fractions of urban soils collected from playgrounds in Bratislava (Slovakia). Environmental Geochemistry And Health 42: 3925-3947.
334	Xiamen	China	Asia	24.5695	118.067	Subtropical	2011	5	Parkland	urban lawn	24.0662	21.6134	1464.28	598.435	59.3375	1855.3	13115.7	0.302329	3.26466	6.81	4.9			1.1475	30	17.2125	58.9676	Luo XS, Ding J, Xu B, Wang YJ, Li HB, Yu S. 2012. Incorporating bioaccessibility into human health risk assessments of heavy metals in urban park soils. Science of the Total Environment 424: 88-96.	14
335	Mashhad	Iran	Asia	36.3235	59.576	Temperate	2018	20	Parkland		1011.03	14.3642	229.2	862.395	80.3245	376.544	8090.26	0.169524	-0.594703	8.49522				1.117	32.5	72.605	72.605	Mazhari SA, Bajestani ARM, Hatefi F, Aliabadi K, Haghighi F. 2018. Soil geochemistry as a tool for the origin investigation and environmental evaluation of urban parks in Mashhad city, NE of Iran. Environmental Earth Sciences 77(13): 492.	23
336	Singapore	Singapore	Asia	1.39113	103.885	Tropical	2020	10	Parkland	urban lawn	21.2867	27.823	2154.08	51.1293	23.2598	5311.36	52383.3	0.486223	1.91266	5.1	6.5			1.361	12.5	17.0125	30.7156	Velasco E, Segovia E, Choong AMF, Lim BKY, Vargas R. 2021. Carbon dioxide dynamics in a residential lawn of a tropical city. Journal of Environmental Management 280: 111752.	1
337	Bydgoszcz	Poland	Europe	53.1296	18.0336	Temperate	2021	20	Parkland		48.2246	10.1762	563.8	746.23	38.0432	233.326	10435.9	0.48943	1.05499	7.47	2.03			1.19874	25.8	61.855	61.855	Różański SŁ, Castejón JMP, McGahan DG. 2021. Child risk assessment of selected metal(loid)s from urban soils using in vitro UBM procedure. Ecological Indicators 127: 107726.	36
338	Teresina	Brazil	Latin America and the Caribbean	-5.10041	-42.7903	Tropical	2010	10			41.1693	26.3	1478	114.511	91.6991	352.537	589.514	0.356835	1.33756	6.4				1.38047	10.904	15.0527	27.1772	Moura M, Moita G, Moita Neto J. 2010. Analysis and assessment of heavy metals in urban surface soils of Teresina, Piauí State, Brazil: A study based on multivariate analysis. Comunicata Scientiae 1: 120-127.	28
339	Wroclaw	Poland	Europe	51.1078	17.0291	Temperate	2023	20	Parkland	urban lawn	193.252	9	583	731.005	42.9224	258.966	10798.4	0.503456	1.69402					0.802972	58.24	93.5302	93.5302	Bekier J, Jamroz E, Walenczak-Bekier K, Uściła M. 2023. Soil organic matter composition in urban soils: A study of Wrocław agglomeration, SW Poland. Sustainability 15(3): 2277.	1
340	Manaus	Brazil	Latin America and the Caribbean	-3.06392	-59.9939	Tropical	2020	20	Parkland		638.125	26	2300	52.6927	44.9323	494.807	15031.1	0.384063	1.09181	5.45	34.53			1.43298	6.6	18.9153	18.9153	Ferreira MDS, Fontes MPF, Pacheco AA, Ker JC, Lima HN. 2021. Health risks of potentially toxic trace elements in urban soils of Manaus city, Amazon, Brazil. Environmental Geochemistry and Health 43(9): 3407-3427.
341	Lagos	Nigeria	Africa	6.56718	3.29739	Tropical	2022	10	Parkland		23.6923	27.6184	1341.83	121.57	69.5158	3423.26	6439.63	0.284712	2.80282	7.4				1.38613	10.44	14.4712	26.1274	Famuyiwa AO, Davidson CM, Ande S, Oyeyiola AO. 2022. Potentially toxic elements in urban soils from public-Access areas in the rapidly growing megacity of Lagos, Nigeria. Toxics 10(4): 154.	7
342	Hohhot	China	Asia	40.8173	111.66	Temperate	2017	20	Parkland		1069.19	6.86385	386	1253.05	108.459	978.712	9087.91	0.268994	3.35603	8.48				1.3	14.906	38.7556	38.7556	Mei Q, Tian C, Wang S, Luo X, Tian J, Wu M, Huang M. 2020. Soil fertility evaluation of green space in the main urban area of Hohhot city. Journal of Yangtze University (Natural Science Edition) 17(04): 69-72.
343	Hohhot	China	Asia	40.8173	111.66	Temperate	2017	20	Residential area		1069.19	6.86385	386	1253.05	108.459	978.712	9087.91	0.268994	3.35603	8.5				1.39	12.992	36.1178	36.1178	Mei Q, Tian C, Wang S, Luo X, Tian J, Wu M, Huang M. 2020. Soil fertility evaluation of green space in the main urban area of Hohhot city. Journal of Yangtze University (Natural Science Edition) 17(04): 69-72.
344	Kunming	China	Asia	25.0348	102.731	Subtropical	2010	20	Residential area		1923.48	15	1000	476.452	83.8974	1079.17	5057.15	0.272198	2.61413	7.3		0.7	0.32	1.3972	9.53288	26.6387	26.6387	Hu H, Li R, Liu J. 2011. Study on physical and chemical properties of greening soil in Kunming residential area. Journal of Anhui Agricultural Sciences 39(04): 2129-2131.	5
345	Linfen	China	Asia	36.0778	111.521	Temperate	2015	20	Parkland		449.856	11	527	1048.16	87.6134	580.624	6549.02	0.298958	2.30647	8				1.4392	6.09	17.5295	17.5295	Chai G. 2017. Evaluation on soil quality of Fen river park greenland in Linfen.Master thesis, Shanxi normal university.	1
346	Khorramabad	Iran	Asia	33.4784	48.3435	Temperate	2017	20	Residential area		1221.9	15.0017	360.225	881.178	87.3097	45.397	4781.76	0.176808	0.863159	7.5				1.23443	22.875	56.4749	56.4749	Karimizadeh M, Payandeh K. 2021. Evaluation of Heavy Metals of Lead, Nickel, Cadmium, Vanadium and Some Chemical Parameters in Surface Soils of the City of Khorramabad. Iranian Journal of Energy & Environment 12(2): 131-142.	3
347	Havana	Cuba	Latin America and the Caribbean	23.0714	-82.3517	Tropical	2015	20	Parkland		53.4093	26.1422	1341.1	243.388	46.9222	1974.99	16130.1	0.430765	3.26466					1.12481	31.86	71.6728	71.6728	Sosa D, Hilber I, Faure R, Bartolomé N, Fonseca O, Keller A, Bucheli TD, Escobar A. 2018. Polycyclic aromatic hydrocarbons and polychlorinated biphenyls in urban and semi-urban soils of Havana, Cuba. Journal of Soils And Sediments 19(3): 1328-1341.	7
348	Çanakkale	Turkey	Asia	40.1348	26.4129	Mediterranean	2020	5	Parkland		22.6425	15.9934	786.275	695.147	62.1091	76.0805	10597.1	0.300882	1.10365	7.2	18.6			1.23754	22.62	13.9965	47.9501	Parlak M, Tunçay T, Botsou F. 2022. Heavy metals in soil and sand from playgrounds of Çanakkale city (Turkey), and related health risks for children. Sustainability 14(3): 1145.	14
349	Jagiroad	India	Asia	26.2078	92.406	Tropical	2012	20	Residential area		76	26	1399	424.168	91.0253	633.435	1119.21	0.395882	0.711026		13.5	0.951		1.20118	25.6	61.5004	61.5004	Adhikari G, Bhattacharyya KG. 2015. Correlation of soil organic carbon and nutrients (NPK) to soil mineralogy, texture, aggregation, and land use pattern. Environmental Monitoring And Assessment 187(11): 735.	1
350	Manchester	United Kingdom	Europe	53.492	-2.24162	Temperate	2020	10		urban lawn	91.7509	9.80457	1009.9	449.209	18.8369	1113.62	16083.9	0.469209	1.92506	6.82		1.5	0.7	0.86	64.496	55.4666	100.143	O'Riordan R, Davies J, Stevens C, Quinton JN. 2021. The effects of sealing on urban soil carbon and nutrients. Soil 7(2): 661-675.	32
351	Shanghai	China	Asia	31.1925	121.427	Subtropical	2018	20			4	15.7	1208	856.14	46.8502	7657.79	14362.8	0.350103	5.01944	8.11		1.39	0.84	1.20923	24.94	60.3165	60.3165	Molla A, Zhang W, Zuo S, Ren Y, Han J. 2022. A machine learning and geostatistical hybrid method to improve spatial prediction accuracy of soil potentially toxic elements. Stochastic Environmental Research and Risk Assessment 37(2): 681-696.
352	Mexico city	Mexico	Northern America	19.4516	-99.1056	Temperate	2020	10	Parkland	urban forest	2316.37	16.5	586	182.09	93.9497	3532.02	18488.2	0.258034	7.39561	7.2				0.87	26	22.62	40.8398	Saavedra-Romero LdL, Alvarado-Rosales D, Martínez-Trinidad T, Hernández-de la Rosa P. 2020. Physical and chemical properties of the urban soil in the San Juan de Aragon Park, Mexico City. Revista Terra Latinoamericana 38(3): 529-540.	1
353	New York	United States	Northern America	40.7732	-73.8809	Temperate	2010	10	Garden		37.7714	13.031	1160.78	892.831	10.3665	6041.12	36082.4	0.493905	4.3435					0.84616	54.7	46.285	83.5663	Marquez‐Bravo LG, Briggs D, Shayler H, McBride M, Lopp D, Stone E, Ferenz G, Bogdan KG, Mitchell RG, Spliethoff HM. 2016. Concentrations of polycyclic aromatic hydrocarbons in New York City community garden soils: Potential sources and influential factors. Environmental Toxicology and Chemistry 35(2): 357-367.
354	Madison	United States	Northern America	43.0725	-89.4089	Temperate	2004	15	Residential area	urban lawn	267	18	1300	1076.78	38.8907	190.646	30553.8	0.521133	1.38935					1.32	33.06	65.4588	82.9656	Johnston MR, Balster NJ, Zhu J. 2016. Impact of residential prairie gardens on the physical properties of urban soil in Madison, Wisconsin. Journal of Environmental Quality 45(1): 45-52.	12
355	Pinellas	United States	Northern America	27.8	-82.7	Subtropical	2008	15	Residential area		5	29	1240	460.623	55.2431	1177.81	38116.9	0.486133	1.5613	6.9				1.2085	25	45.3188	57.4391	Chahal MK, Toor GS, Brown P. 2010. Trace metals and polycyclic aromatic hydrocarbons in an urbanized area of Florida. Soil and Sediment Contamination: An International Journal 19(4): 419-435.	40
356	Santiago de Compostela	Spain	Europe	42.8	-8.54	Mediterranean	2020	10	Garden		253	12.7	1242	392.992	46.1653	439.965	16766.8	0.477965	1.66253	5.8	15	3.2		0.99256	42.7	42.3823	76.5202	Probst M, Gómez-Brandón M, Herbón C, Barral MT, Paradelo R. 2023. Fungal-bacterial associations in urban allotment garden soils. Applied Soil Ecology 188: 104896.	10
357	Kumasi	Ghana	Africa	6.70918	-1.61028	Tropical	2014	15	Parkland		258	26.4	1250	106.803	52.6268	1287.72	2934.62	0.350732	4.92073	5.4		1.6		1.4	13.282	27.8922	35.3519	Nero BF, Anning AK. 2018. Variations in soil characteristics among urban green spaces in Kumasi, Ghana. Environmental Earth Sciences 77(8).	30
358	Qingdao	China	Asia	36.2388	120.408	Temperate	2015	10	Parkland		29.8961	13.3341	604.1	977.265	90.0192	2471.18	11326.7	0.248956	3.26431	6.23		3.69		1.09248	34.51	37.7014	68.069	Sun P, Li W, Guo S. 2016. Effects of the soil characteristics of four different types of green space on plant root activity. Heilongjiang Agricultural Science(08): 45-50.
359	Baoding	China	Asia	38.8517	115.483	Temperate	2019	20	Parkland		20.0229	13.4	500	1118.89	128.53	962.021	7857.02	0.354332	2.24497	8.31				1.34113	14.1288	37.8971	37.8971	Di D, Niu X, Wang S, Bi Q, Zhang L, Huang D. 2022. Soil chemical properties and heavy metal contamination in different green space types of main urban area, Baoding city. Journal of Northeast Forestry University 50(06): 88-95+110.	8
360	Guiyang	China	Asia	26.5988	106.682	Subtropical	2011	20	Parkland	urban forest	1185.28	14.8	1200	681.357	70.338	1195.26	4061.08	0.312945	1.63733	6.9	14.6	1.6		1.14262	30.4	69.4713	69.4713	Lv W, Wang S, Liu X, Rong L. 2011. Influence of rainfall on soil respiration in karst urban green space. Earth and Environment 39(02): 174-180.(In Chinese)	1
361	Tianshui	China	Asia	34.5764	105.736	Temperate	2021	10	Parkland		1213	9.35126	552.225	880.051	79.7555	471.425	9022.7	0.295369	2.43934	9.85		0.49		1.44152	5.9	8.50497	15.3555	Sun L, Yang J. 2021. Analysis of soil nutrient heterogeneity of urban green space in Maiji District of Tianshui City. Gansu Science and Technology Vertical and Horizontal 50(02): 17-19.
362	Wuxi	China	Asia	31.6	120.2	Subtropical	2020	10	Parkland	urban forest	15	16.6	1393	906.104	53.6878	2726.34	10789.7	0.311588	4.33971	6.7		1.75	0.81	1.42	19.93	28.3006	51.096	Zhang Z, Li Y, Wang W, Xu M, Pang Z. 2021. Effects of different litter remaining characteristics of typical vegetation communities in urban green spaces on the soil physicochemical properties. Journal of Forest and Environment 41(02): 132-139.	1
363	Harbin	China	Asia	45.7179	126.644	Temperate	2011	20		urban forest	145.629	4.35468	529.025	1486.2	106.97	2495.03	6578.01	0.316609	3.8224					1.4	27.9908	78.3742	78.3742	Zhang X, Shi Y, Shi Y. 2015. Physical and chemical properties in green space of Harbin City. Protection Forest Science and Technology(11): 25-27.	20
364	Harbin	China	Asia	45.7179	126.644	Temperate	2014	20		urban forest	145.629	4.35468	529.025	1486.2	106.97	2495.03	6578.01	0.316609	3.8224	7.4		1.22	0.5	1.37	19.8708	54.446	54.446	Zhou W, Wang W, He X, Zhang B, Xiao L, Wang Q, Lv H, Wei C. 2018. Soil fertility and spatial variability of urban green land in Harbin. Scientia Silvae Sinicae 54(09): 9-17.
365	Neuchatel	Switzerland	Europe	46.98	6.9	Temperate	2011	10			1192	8.9	1456	647.337	15.7497	334.195	29331.6	0.54139	2.42796	7.6	23	4.2		0.6	52	31.2	56.3308	Amossé J, Dózsa-Farkas K, Boros G, Rochat G, Sandoz G, Fournier B, Mitchell EAD, Le Bayon R-C. 2016. Patterns of earthworm, enchytraeid and nematode diversity and community structure in urban soils of different ages. European Journal of Soil Biology 73: 46-58.	18
366	Manchester_USA	United States	Northern America	42.9748	-71.4524	Temperate	2015	20	Residential area	urban lawn	82.9984	10	1132	992.786	10.1138	483.353	31530.2	0.502233	2.77213		24			0.96	30.4	58.368	58.368	Contosta AR, Lerman SB, Xiao J, Varner RK. 2020. Biogeochemical and socioeconomic drivers of above- and below-ground carbon stocks in urban residential yards of a small city. Landscape And Urban Planning 196.	36
367	Lubbock	United States	Northern America	33.5531	-101.896	Temperate	2014	15	Parkland	urban lawn	990	16.6822	450.15	827.879	58.0706	109.507	33475.9	0.346197	-0.0707422	7.9				1.2	28.16	50.688	64.2444	Gautam P, Young JR, Sapkota M, Longing S, Weindorf DC. 2020. Soil carbon sequestration in bermudagrass golf course fairways in Lubbock, Texas. Agronomy Journal 112(1): 148-157.	5
368	Albuquerque	United States	Northern America	35.129	-106.629	Temperate	2013	15	Residential area	urban lawn	1596.46	11.7414	353.75	857.972	52.0573	335.265	30185.3	0.262689	-0.587885					1.27804	19.3	36.9993	46.8946	Selhorst A, Lal R. 2013. Net carbon sequestration potential and emissions in home lawn turfgrasses of the United States. Environmental management 51: 198-208.
369	Atlanta	United States	Northern America	33.841	-84.3009	Temperate	2013	15	Residential area	urban lawn	304.137	17.2276	1415.75	748.373	15.433	983.13	32074.9	0.516512	3.24197					1.33904	14.3	28.7224	36.4042	Selhorst A, Lal R. 2013. Net carbon sequestration potential and emissions in home lawn turfgrasses of the United States. Environmental management 51: 198-208.
370	Cheyenne	United States	Northern America	41.1439	-104.8	Temperate	2013	15	Residential area	urban lawn	1851.69	8.39503	411.825	848.808	57.3777	40.0882	35041.9	0.38613	-0.489179					1.24876	21.7	40.6471	51.5181	Selhorst A, Lal R. 2013. Net carbon sequestration potential and emissions in home lawn turfgrasses of the United States. Environmental management 51: 198-208.
371	Dallas	United States	Northern America	32.8573	-96.9653	Temperate	2013	15	Residential area	urban lawn	181.812	19.2716	1023.05	822.069	30.9349	1018.81	35747.3	0.429346	-0.342335					1.23412	22.9	42.392	53.7297	Selhorst A, Lal R. 2013. Net carbon sequestration potential and emissions in home lawn turfgrasses of the United States. Environmental management 51: 198-208.
372	Denver	United States	Northern America	39.7284	-104.98	Temperate	2013	15	Residential area	urban lawn	1673.18	9.78942	412.675	864.784	43.3999	699.986	35795.7	0.428323	4.95529					1.12676	31.7	53.5774	67.9066	Selhorst A, Lal R. 2013. Net carbon sequestration potential and emissions in home lawn turfgrasses of the United States. Environmental management 51: 198-208.
373	Duluth	United States	Northern America	46.7509	-92.1035	Temperate	2013	15	Residential area	urban lawn	205.506	5.47663	803.725	1141.39	50.2857	85.4446	33373.1	0.463426	2.03266					1.16751	28.36	49.6658	62.9488	Selhorst A, Lal R. 2013. Net carbon sequestration potential and emissions in home lawn turfgrasses of the United States. Environmental management 51: 198-208.
374	Houston	United States	Northern America	29.7814	-95.4084	Subtropical	2013	15	Residential area	urban lawn	26.0782	21.1986	1264.03	639.819	21.4341	1154.27	36991.8	0.47532	1.66298					1.25132	21.49	40.3364	51.1242	Selhorst A, Lal R. 2013. Net carbon sequestration potential and emissions in home lawn turfgrasses of the United States. Environmental management 51: 198-208.
375	Las Vegas	United States	Northern America	36.1444	-115.159	Subtropical	2013	15	Residential area	urban lawn	674.927	18.8185	152.725	895.726	43.9766	951.766	32418.3	0.185404	2.05906					1.2074	25.09	45.4406	57.5936	Selhorst A, Lal R. 2013. Net carbon sequestration potential and emissions in home lawn turfgrasses of the United States. Environmental management 51: 198-208.
376	Minneapolis [Saint Paul]	United States	Northern America	44.9999	-93.2301	Temperate	2013	15	Residential area	urban lawn	270.248	8.14553	843.45	1517.24	51.3802	707.166	33597.2	0.55565	2.03266					0.883004	51.68	68.4505	86.7574	Selhorst A, Lal R. 2013. Net carbon sequestration potential and emissions in home lawn turfgrasses of the United States. Environmental management 51: 198-208.
377	Orlando	United States	Northern America	28.5391	-81.3736	Subtropical	2013	15	Residential area	urban lawn	30.8292	23.0002	1498.8	454.279	50.9644	582.764	37103.4	0.4933	1.5613					1.29418	17.977	34.8982	44.2317	Selhorst A, Lal R. 2013. Net carbon sequestration potential and emissions in home lawn turfgrasses of the United States. Environmental management 51: 198-208.
378	Phoenix	United States	Northern America	33.4776	-112.001	Subtropical	2013	15	Residential area	urban lawn	355	23.9	194	781.028	47.6334	386.458	32038	0.251292	0.101143					1.25571	21.13	39.7999	50.4442	Selhorst A, Lal R. 2013. Net carbon sequestration potential and emissions in home lawn turfgrasses of the United States. Environmental management 51: 198-208.
379	Portland	United States	Northern America	45.5309	-122.666	Temperate	2013	15	Residential area	urban lawn	69.6818	11.7307	1162.13	582.844	59.1399	551.277	28792.3	0.490659	4.0691					1.25474	21.21	39.9195	50.5959	Selhorst A, Lal R. 2013. Net carbon sequestration potential and emissions in home lawn turfgrasses of the United States. Environmental management 51: 198-208.
380	San Francisco	United States	Northern America	37.7749	-122.419	Temperate	2013	15	Residential area	urban lawn	16	18.5591	927.8	269.099	92.1772	1759.11	13778	0.305804	1.93735					1.17568	27.69	48.832	61.8919	Selhorst A, Lal R. 2013. Net carbon sequestration potential and emissions in home lawn turfgrasses of the United States. Environmental management 51: 198-208.
381	Seattle	United States	Northern America	47.4954	-122.3	Temperate	2013	15	Residential area	urban lawn	79.6822	12.3602	1142.7	519.891	57.0898	689.252	32540	0.50836	4.31793					1.20216	25.52	46.0185	58.3261	Selhorst A, Lal R. 2013. Net carbon sequestration potential and emissions in home lawn turfgrasses of the United States. Environmental management 51: 198-208.
382	Wichita	United States	Northern America	37.6833	-97.3097	Temperate	2013	15	Residential area	urban lawn	407.585	14.6627	846.7	1006.49	45.4731	219.336	33401.7	0.471421	-0.0856174					1.24559	21.96	41.0297	52.003	Selhorst A, Lal R. 2013. Net carbon sequestration potential and emissions in home lawn turfgrasses of the United States. Environmental management 51: 198-208.
383	Wooster	United States	Northern America	40.8051	-81.9351	Temperate	2013	15	Residential area	urban lawn	303	10.6	1081	946.944	21.1296	104.022	31553.2	0.53454	0.895746					1.12286	32.02	53.9308	68.3544	Selhorst A, Lal R. 2013. Net carbon sequestration potential and emissions in home lawn turfgrasses of the United States. Environmental management 51: 198-208.
384	Baltimore	United States	Northern America	39.3116	-76.6115	Temperate	2012	10	Residential area	urban lawn	69.8131	13.1742	1153.88	896.641	10.6275	939.146	32720.9	0.466869	2.85706					1.084	21.85	23.6854	42.7634	Trammell TL, Pataki DE, Pouyat RV, Groffman PM, Rosier C, Bettez N, Cavender‐Bares J, Grove MJ, Hall SJ, Heffernan J. 2020. Urban soil carbon and nitrogen converge at a continental scale. Ecological Monographs 90(2): e01401.	20
385	Boston	United States	Northern America	42.385	-71.063	Temperate	2012	10	Residential area	urban lawn	27.9693	10.7555	1168.7	926.21	7.66984	1093.66	43495	0.522042	2.77213					0.8698	23.69	20.6056	37.2028	Trammell TL, Pataki DE, Pouyat RV, Groffman PM, Rosier C, Bettez N, Cavender‐Bares J, Grove MJ, Hall SJ, Heffernan J. 2020. Urban soil carbon and nitrogen converge at a continental scale. Ecological Monographs 90(2): e01401.	20
386	Los Angeles	United States	Northern America	33.9538	-117.954	Mediterranean	2013	10	Residential area	urban lawn	172.591	17.608	236.15	391.567	100.454	1404.02	39524.8	0.293597	0.639284					0.7671	23.06	17.6893	31.9376	Trammell TL, Pataki DE, Pouyat RV, Groffman PM, Rosier C, Bettez N, Cavender‐Bares J, Grove MJ, Hall SJ, Heffernan J. 2020. Urban soil carbon and nitrogen converge at a continental scale. Ecological Monographs 90(2): e01401.	20
387	Miami	United States	Northern America	26.1796	-80.2108	Subtropical	2012	10	Residential area	urban lawn	7.97122	25.1088	1884.92	327.846	45.3564	874.601	38890.8	0.430632	3.03532					0.9169	31.4	28.7907	51.9808	Trammell TL, Pataki DE, Pouyat RV, Groffman PM, Rosier C, Bettez N, Cavender‐Bares J, Grove MJ, Hall SJ, Heffernan J. 2020. Urban soil carbon and nitrogen converge at a continental scale. Ecological Monographs 90(2): e01401.	20
388	Minneapolis [Saint Paul]	United States	Northern America	44.9999	-93.2301	Temperate	2012	10	Residential area	urban lawn	270.248	8.14553	843.45	1517.24	51.3802	707.166	33597.2	0.55565	2.03266					1.04	28.38	29.5152	53.289	Trammell TL, Pataki DE, Pouyat RV, Groffman PM, Rosier C, Bettez N, Cavender‐Bares J, Grove MJ, Hall SJ, Heffernan J. 2020. Urban soil carbon and nitrogen converge at a continental scale. Ecological Monographs 90(2): e01401.	20
389	Phoenix	United States	Northern America	33.4776	-112.001	Subtropical	2013	10	Residential area	urban lawn	355	23.9	194	781.028	47.6334	386.458	32038	0.251292	0.101143					1.06	10.38	11.0028	19.8653	Trammell TL, Pataki DE, Pouyat RV, Groffman PM, Rosier C, Bettez N, Cavender‐Bares J, Grove MJ, Hall SJ, Heffernan J. 2020. Urban soil carbon and nitrogen converge at a continental scale. Ecological Monographs 90(2): e01401.	20
390	Melbourne	Australia	Oceania	-37.8556	145.075	Temperate	2007	10	Garden	urban lawn	63.4913	14.9739	647.175	375.263	13.8251	964.336	27030.4	0.402525	1.95803			2.4		1.22	34	41.48	74.8911	Livesley SJ, Dougherty BJ, Smith AJ, Navaud D, Wylie LJ, Arndt SK. 2010. Soil-atmosphere exchange of carbon dioxide, methane and nitrous oxide in urban garden systems: impact of irrigation, fertiliser and mulch. Urban Ecosystems 13(3): 273-293.	1
391	Aveiro	Portugal	Europe	40.2126	-8.41632	Mediterranean	2006	10			16	18	1000	438.485	51.4082	114.069	12720.2	0.381586	1.44534	6.3		2		1.2817	19	24.3523	43.9675	Cachada A, Lopes LV, Hursthouse AS, Biasioli M, Grcman H, Otabbong E, Davidson CM, Duarte AC. 2009. The variability of polychlorinated biphenyls levels in urban soils from five European cities. Environmental Pollution 157(2): 511-518.
392	Ljubljana	Slovenia	Europe	46.0654	14.5148	Temperate	2006	10			301.589	10.1462	1452.32	768.184	25.1438	160.756	22087.6	0.467748	3.9363	7.1		15		0.8669	53	45.9457	82.9538	Cachada A, Lopes LV, Hursthouse AS, Biasioli M, Grcman H, Otabbong E, Davidson CM, Duarte AC. 2009. The variability of polychlorinated biphenyls levels in urban soils from five European cities. Environmental Pollution 157(2): 511-518.
393	Turin	Italy	Europe	45.0713	7.65077	Mediterranean	2006	10			17.9154	16.6387	597.575	708.398	37.8605	781.467	18845.3	0.431114	4.1714	7.1		13		1.2573	21	26.4033	47.6705	Cachada A, Lopes LV, Hursthouse AS, Biasioli M, Grcman H, Otabbong E, Davidson CM, Duarte AC. 2009. The variability of polychlorinated biphenyls levels in urban soils from five European cities. Environmental Pollution 157(2): 511-518.
394	Uppsala	Sweden	Europe	59.8592	17.6398	Boreal	2006	10			20.5046	7.07351	555.975	766.067	28.8994	225.513	18816.8	0.463716	1.9444	7		22		1.0011	42	42.0462	75.9134	Cachada A, Lopes LV, Hursthouse AS, Biasioli M, Grcman H, Otabbong E, Davidson CM, Duarte AC. 2009. The variability of polychlorinated biphenyls levels in urban soils from five European cities. Environmental Pollution 157(2): 511-518.
395	Ljubljana	Slovenia	Europe	46.0654	14.5148	Temperate	2004	20			301.589	10.1462	1452.32	768.184	25.1438	160.756	22087.6	0.467748	3.9363			3.25		0.98463	43.35	85.3674	85.3674	Biasioli M, Grcman H, Kralj T, Madrid F, Diaz-Barrientos E, Ajmone-Marsan F. 2007. Potentially toxic elements contamination in urban soils: a comparison of three European cities. Journal Of Environmental Quality 36(1): 70-79.	130
396	Seville	Spain	Europe	37.3762	-5.98684	Mediterranean	2004	20			172.862	15.5069	509.575	556.492	66.966	381.3	22575.9	0.328104	-0.0529574			1.5		1.3244	15.5	41.0564	41.0564	Biasioli M, Grcman H, Kralj T, Madrid F, Diaz-Barrientos E, Ajmone-Marsan F. 2007. Potentially toxic elements contamination in urban soils: a comparison of three European cities. Journal Of Environmental Quality 36(1): 70-79.	154
397	Turin	Italy	Europe	45.0713	7.65077	Mediterranean	2004	20			17.9154	16.6387	597.575	708.398	37.8605	781.467	18845.3	0.431114	4.1714			1.35		1.29878	17.6	45.7171	45.7171	Biasioli M, Grcman H, Kralj T, Madrid F, Diaz-Barrientos E, Ajmone-Marsan F. 2007. Potentially toxic elements contamination in urban soils: a comparison of three European cities. Journal Of Environmental Quality 36(1): 70-79.	123
398	Nanchang	China	Asia	28.6878	115.896	Subtropical	2020	20		urban forest	25	17.5	1700	865.747	60.2249	1520.01	6466.94	0.383501	2.80703	7.3		0.83		1.39	15.02	41.7556	41.7556	Wang Q, Jin T, Fu Y, Chen B, Crotty F, Murray PJ, Yu S, Xu C, Liu W. 2023. Spatial change in glomalin-related soil protein and its relationships with soil enzyme activities and microbial community structures during urbanization in Nanchang, China. Geoderma 434: 116476.	184
399	Vancouver	Canada	Northern America	49.2293	-122.985	Temperate	2021	15	Garden	urban forest	55.2927	11.7	1189	547.935	52.1895	818.499	22688.1	0.43255	5.78489	6.1				1.0104	41.238	62.5001	79.2156	Fausak L, Watkinson AD, Dy K, Lavkulich L. 2021. Assessment of metal contamination in soil and vegetation along the Arbutus Greenway in Vancouver, British Columbia. Plant and Soil 464(1-2): 593-604.	5
400	Madrid	Spain	Europe	40.404	-3.70817	Mediterranean	2020	20	Garden		41.4762	18.362	260.875	667.498	40.4005	1721.99	20550.3	0.209586	2.14896	7.47143	10			1.18584	26.8571	63.6967	63.6967	Bartkowiak A, Lemanowicz J, Lamparski R. 2020. Assessment of selected heavy metals and enzyme activity in soils within the zone of influence of various tree species. Scientific Reports 10(1): 14077.	7
401	Los Angeles	United States	Northern America	33.9538	-117.954	Mediterranean	2016	5	Parkland	urban lawn	172.591	17.608	236.15	391.567	100.454	1404.02	39524.8	0.293597	0.639284	7.38	6.66			0.572392	77.14	22.0772	75.6332	Hung W, Hernandez-Cira M, Jimenez K, Elston I, Jay JA. 2018. Preliminary assessment of lead concentrations in topsoil of 100 parks in Los Angeles, California. Applied Geochemistry 99: 13-21.	100
402	Baltimore	United States	Northern America	39.3116	-76.6115	Temperate	2011	10	Residential area	urban lawn	69.8131	13.1742	1153.88	896.641	10.6275	939.146	32720.9	0.466869	2.85706					0.79	40.6	32.074	57.9088	Martinez NG, Bettez ND, Groffman PM. 2014. Sources of variation in home lawn soil nitrogen dynamics. Journal Of Environmental Quality 43(6): 2146-2151.
403	Puducherry	India	Asia	11.9271	79.7938	Tropical	2013	20	Parkland	urban forest	431.345	24.1551	1297.05	239.358	99.0299	1465.69	466.796	0.389633	-0.446406	6.8				1.3	7.5	19.5	19.5	Sundarapandian S, Amritha S, Gowsalya L, Kayathri P, Thamizharasi M, Dar JA, Srinivas K, Gandhi DS, Subashree K. 2016. Soil organic carbon stocks in different land uses in Pondicherry university campus, Puducherry, India. Tropical Plant Research 3(1): 10-17.	1
404	Puducherry	India	Asia	11.9271	79.7938	Tropical	2013	20	Parkland	urban lawn	431.345	24.1551	1297.05	239.358	99.0299	1465.69	466.796	0.389633	-0.446406	5.9				1.4	7	19.6	19.6	Sundarapandian S, Amritha S, Gowsalya L, Kayathri P, Thamizharasi M, Dar JA, Srinivas K, Gandhi DS, Subashree K. 2016. Soil organic carbon stocks in different land uses in Pondicherry university campus, Puducherry, India. Tropical Plant Research 3(1): 10-17.	1
405	Tezpur	India	Asia	26.6577	92.8043	Tropical	2020	10	Parkland	urban lawn	48	22.6482	2523.95	422.699	89.5057	443.904	6648.03	0.43847	1.70889					1.45	12.6	18.27	32.986	Saha A, Handique S. 2022. Variation of soil organic carbon in a university campus in temperate North-eastern India. Environmental Challenges 7: 100493.	1
406	Tezpur	India	Asia	26.6577	92.8043	Tropical	2020	10	Parkland	urban forest	48	22.6482	2523.95	422.699	89.5057	443.904	6648.03	0.43847	1.70889					1.37	15.6	21.372	38.5866	Saha A, Handique S. 2022. Variation of soil organic carbon in a university campus in temperate North-eastern India. Environmental Challenges 7: 100493.	1
407	Delhi [New Delhi]	India	Asia	28.6288	77.2033	Tropical	2012	10	Residential area	urban lawn	216	25.2801	1064.63	693.883	135.074	7720.83	2219.53	0.40259	2.42574	6.4				1.35734	12.8	17.374	31.3682	Singh DP, Gadi R, Mandal TK. 2012. Levels, sources, and toxic potential of polycyclic aromatic hydrocarbons in urban soil of Delhi, India. Human and Ecological Risk Assessment: An International Journal 18(2): 393-411.	1
408	Shihezi	China	Asia	44.3221	86.0418	Temperate	2013	10			400	7.5	230	1519.69	43.9365	240.534	7960.54	0.357898	1.30868	8.3				1.32457	15.486	20.5123	37.0345	Yang H, Xiong H, Chen X, Wang Y, Zhang F. 2015. Identifying the influence of urbanization on soil organic matter content and pH from soil magnetic characteristics. Journal of Arid Land 7(6): 820-830.	34
409	Bucharest	Romania	Europe	44.4352	26.105	Temperate	2008	20			80.3391	12.899	691.225	876.63	35.0558	1020.25	28720.4	0.396838	1.73503	7.8	24			1.30122	17.4	45.2825	45.2825	Lacatusu R, Lacatusu A-R, Lungu M, Breaban I. 2008. Macro-and microelements abundance in some urban soils from Romania. Carpathian Journal Of Earth And Environmental Sciences 3(1): 75-83.
410	Iassy	Romania	Europe	47.6	26.9	Temperate	2008	20			43	11.6	555	852.486	49.5576	59.3985	4907.94	0.43616	2.73503	7.9	26			1.2939	18	46.5804	46.5804	Lacatusu R, Lacatusu A-R, Lungu M, Breaban I. 2008. Macro-and microelements abundance in some urban soils from Romania. Carpathian Journal Of Earth And Environmental Sciences 3(1): 75-83.
411	Baia Mare	Romania	Europe	47.6544	23.5698	Temperate	2008	20			227.255	8.27919	796.2	803.826	28.1475	67.9385	5257.03	0.398219	4.26609	6.1	30			1.40614	8.8	24.7481	24.7481	Lacatusu R, Lacatusu A-R, Lungu M, Breaban I. 2008. Macro-and microelements abundance in some urban soils from Romania. Carpathian Journal Of Earth And Environmental Sciences 3(1): 75-83.
412	Seoul	South Korea	Asia	37.4756	126.924	Temperate	2020	15	Parkland	urban forest	53.8296	12.4709	1114.75	998.454	91.8542	5060.25	13511	0.347324	1.98543	5.95				1.48	8.7	19.314	24.4795	Hyun J, Kim YJ, Kim A, Plante AF, Yoo G. 2022. Ecosystem services-based soil quality index tailored to the metropolitan environment for soil assessment and management. Science Of the Total Environment 820: 153301.	2
413	Suwon	South Korea	Asia	35.5114	129.36	Temperate	2020	15		urban forest	50	11.4	1261	839.116	66.3161	546.981	28777.4	0.273158	3.52472	4.72				1.23	4.79	8.83755	11.2011	Hyun J, Kim YJ, Kim A, Plante AF, Yoo G. 2022. Ecosystem services-based soil quality index tailored to the metropolitan environment for soil assessment and management. Science Of the Total Environment 820: 153301.	1
414	Naples [Italy]	Italy	Europe	40.8652	14.3362	Mediterranean	2017	5	Garden	urban forest	5.40523	15.401	907.8	604.511	48.5314	2829.63	20420.9	0.387258	2.5119	7.54	10.4			0.565316	77.72	21.9682	75.2599	Maisto G, Milano V, Santorufo L. 2017. Relationships among site characteristics, taxonomical structure and functional trait distribution of arthropods in forest, urban and agricultural soils of Southern Italy. Ecological Research 32(4): 511-521.	3
415	Abuja	Nigeria	Africa	9.18169	7.19006	Tropical	2017	10			435.572	26.8595	1124.95	180.523	95.8457	704.271	3877.03	0.353925	0.529494	6.5				1.422	7.5	10.665	19.2554	Suleiman R, Ibrahim J. 2017. Assessment of Soil Physical and Chemical Properties under Vegetable Cultivation in Abuja Metropolitan Area,Nigeria. Zaria Geographer 24(1): 89-99.	6
416	Beijing	China	Asia	39.899	116.35	Temperate	2009	20	Parkland		51	12	640	1098.32	133.183	6609.02	16240.6	0.334018	4.89702	7.96		0.91		1.38	9.59	26.4684	26.4684	Mao Q, Huang G, Buyantuev A, Wu J, Luo S, Ma K. 2014. Spatial heterogeneity of urban soils:the case of the Beijing metropolitan region,China. Ecological Processes 3(1): 11.
417	Beijing	China	Asia	39.899	116.35	Temperate	2009	20	Residential area		51	12	640	1098.32	133.183	6609.02	16240.6	0.334018	4.89702	8.08		0.88		1.42	10.22	29.0248	29.0248	Mao Q, Huang G, Buyantuev A, Wu J, Luo S, Ma K. 2014. Spatial heterogeneity of urban soils:the case of the Beijing metropolitan region,China. Ecological Processes 3(1): 11.
418	Beijing	China	Asia	39.899	116.35	Temperate	2009	20		urban forest	51	12	640	1098.32	133.183	6609.02	16240.6	0.334018	4.89702	7.95		0.93		1.28	9.57	24.4992	24.4992	Mao Q, Huang G, Buyantuev A, Wu J, Luo S, Ma K. 2014. Spatial heterogeneity of urban soils:the case of the Beijing metropolitan region,China. Ecological Processes 3(1): 11.
419	Geneva	Switzerland	Europe	46.2056	6.14933	Temperate	2022	10	Parkland	urban lawn	417.976	10.5376	984.725	669.506	13.5776	558.132	44416.8	0.482704	4.28519		19			1.1	45.13	49.643	89.6292	Tobias S, Davies M, Imhof CS, Psomas A, Boivin P. 2023. Greening and browning of urban lawns in Geneva (Switzerland) as influenced by soil properties. Geoderma Regional 34: e00677.	13
420	Toronto	Canada	Northern America	43.6525	-79.5338	Temperate	2013	5	Parkland		157.101	7.69258	838.725	975.291	14.8101	1153.52	27690.3	0.451651	5.61302	6.57				0.7815	60	23.445	80.3192	Wiseman CL, Zereini F, Püttmann W. 2015. Metal and metalloid accumulation in cultivated urban soils: A medium-term study of trends in Toronto, Canada. Science Of the Total Environment 538: 564-572.	1
