# Supplementary material for: Global distribution of surface soil organic carbon in urban greenspaces
Source: Nat Commun. 2024 Jan 27;15:806. doi: 10.1038/s41467-024-44887-y (PMC11258340; doi:10.1038/s41467-024-44887-y)
Supplement: Supplementary file 7 — Source Data [file 41467_2024_44887_MOESM7_ESM.xlsx]

## Sheet: Fig 1a
City	Latitude	Longitude	Number of observations
Beijing	39.899	116.35	11
Baltimore	39.3116	-76.6115	10
Székesfehérvár	47.1923	18.4303	8
New York	40.7732	-73.8809	7
Nanjing	32.0127	118.809	6
Shanghai	31.1925	121.427	6
Tokyo	35.6815	139.649	6
Guangzhou	22.3435	113.477	5
Phoenix	33.4776	-112.001	5
Aveiro	40.2126	-8.41632	4
Glasgow	55.8562	-4.30186	4
Ljubljana	46.0612	14.5129	4
Santiago de Compostela	42.3617	-8.67609	4
Singapore	1.39113	103.885	4
Uppsala	59.8592	17.6398	4
Varanasi	25.2953	83.0057	4
Boston	42.385	-71.063	3
Campinas	-22.9119	-47.1125	3
Changsha	28.1841	113.004	3
Chengdu	30.6888	104.034	3
Hohhot	40.8173	111.66	3
Hong Kong	22.3418	114.118	3
Imessa Odo	7.58508	4.63195	3
Kumasi	6.70918	-1.61028	3
Liverpool	53.4335	-2.87429	3
Mexico city	19.4516	-99.1056	3
Nanchang	28.6878	115.896	3
Paris	48.8399	2.32201	3
Philadelphia	39.907	-75.2361	3
Tel Aviv	32.0662	34.8484	3
Tianjin	39.108	117.209	3
Turin	45.0713	7.65077	3
Wulumqi	43.8598	87.5984	3
Xiamen	24.5695	118.067	3
Yancheng	33.379	120.144	3
Adelaide	-34.8775	138.596	2
Akure	7.25174	5.19138	2
Athens	37.9999	23.7427	2
Atlanta	33.841	-84.3009	2
Auckland	-36.9201	174.796	2
Belgrade	44.7976	20.4566	2
Bobo-Dioulasso	11.1785	-4.29449	2
Brisbane	-27.4852	153.036	2
Budapest	47.483	19.1097	2
Cheyenne	41.1439	-104.8	2
Chicago	41.794	-87.8225	2
Estarreja	40.75	-8.5	2
Hangzhou	30.2228	120.317	2
Harbin	45.7179	126.644	2
Hartford	41.7278	-72.7093	2
Helsinki	60.2236	24.9369	2
Lahti	61.4922	23.73	2
Leicester	52.6283	-1.13009	2
Lisbon	38.7419	-9.22688	2
Los Angeles	33.9538	-117.954	2
Louisville	38.2245	-85.6991	2
Lubbock	33.5531	-101.896	2
Madison	43.0725	-89.4089	2
Madrid	40.4077	-3.70183	2
Manchester	53.492	-2.24162	2
Marrakesh	31.6395	-7.98775	2
Melbourne	-37.8556	145.075	2
Minneapolis [Saint Paul]	44.9999	-93.2301	2
Moscow	55.7386	37.6486	2
Naples [Italy]	40.8652	14.3362	2
Newark	40.1905	-74.0647	2
Ningbo	29.8673	121.568	2
Novi Sad	45.2602	19.8239	2
Okitipupa	6.49994	4.77623	2
Portland	45.5309	-122.666	2
Porto	41.1572	-8.61002	2
Puducherry	11.9271	79.7938	2
Río Piedras [San Juan]	18.399	-66.0921	2
Salt Lake City	40.645	-111.917	2
Seoul	37.4756	126.924	2
Sevilla	37.3762	-5.98684	2
Shenzhen	22.6335	113.997	2
Suwon	35.5114	129.36	2
Tezpur	26.6577	92.8043	2
Thessaloniki	40.6421	22.9371	2
Ulan-Ude	51.831	107.626	2
Viseu	40.65	-7.9	2
Warsaw	52.2253	20.9957	2
Wroclaw	51.1078	17.0291	2
Abuja	9.18169	7.19006	1
Agra	27.1752	78.0098	1
Albuquerque	35.129	-106.629	1
Alice Springs	-23.6986	133.881	1
Ancona	43.6024	13.5098	1
Anji	30.637	119.661	1
Apatity	67.5778	33.3904	1
Baia Mare	47.6544	23.5698	1
Baishan	41.9394	126.425	1
Baoding	38.8517	115.483	1
Barcelona	41.3812	2.1801	1
Beer Sheva	31.2442	34.794	1
Belo Horizonte	-19.9004	-44.0084	1
Berlin	52.507	13.4098	1
Betim	-19.9708	-44.197	1
Bloomington	40.4934	-88.9714	1
Bodø	67.2804	14.4049	1
Brasov	45.6511	25.6088	1
Bratislava	48.1524	17.1325	1
Bristol	51.4757	-2.58205	1
Brno	49.1957	16.6157	1
Bucharest	44.4352	26.105	1
Buenos Aires	-34.6506	-58.5389	1
Bydgoszcz	53.1296	18.0336	1
Camden	39.93	-75.1	1
Çanakkale	40.1348	26.4129	1
Cape Town	-33.9314	18.4186	1
Cardiff	51.4903	-3.17928	1
Carpi	45.1393	10.0223	1
Caserta	41.0639	14.3073	1
Changchun	43.871	125.296	1
Chattogram	22.4388	91.8243	1
Chelyabinsk	55.1681	61.4002	1
Chongqing	29.5538	106.525	1
Cincinnati	39.2369	-84.462	1
Cleveland	41.4751	-81.6462	1
Coahuila	25.5393	-100.947	1
Coimbra	40.2098	-8.4299	1
Columbus	40.0148	-82.9997	1
Contagem	-19.9156	-44.083	1
Cooch Behar	26.3342	89.4506	1
Cordoba	-31.3959	-64.2071	1
Coventry	52.4447	-1.49974	1
Dallas	32.8573	-96.9653	1
Delhi [New Delhi]	28.6288	77.2033	1
Denver	39.7284	-104.98	1
Detroit	42.4381	-83.1521	1
Dijon	47.3179	5.043	1
Dongguan	22.5237	113.385	1
Duluth	46.7509	-92.1035	1
Dunhua	43.3627	128.229	1
Durgapur	23.535	87.338	1
Edinburgh	55.9423	-3.19162	1
Edmonton	53.542	-113.486	1
Franklin	30.1807	-85.8124	1
Fuzhou	26.0608	119.293	1
Geneva	46.2056	6.14933	1
Germiston	-26.2305	28.182	1
Gothenburg	57.7106	11.9588	1
Grand Junction	39.0851	-108.526	1
Guiyang	26.5988	106.682	1
Havana	23.0714	-82.3517	1
Hefei	31.8368	117.279	1
Hengshui	37.7316	115.69	1
Houston	29.7814	-95.4084	1
Iassy	47.6	26.9	1
Ibadan	7.39376	3.91781	1
Jagiroad	26.2078	92.406	1
Jerusalem	31.7781	35.2263	1
Jilin	43.8605	126.548	1
Jinan	36.6614	117.006	1
Jinju-si	35.1845	128.104	1
Kaohsiung	22.6526	120.334	1
Khartoum	15.6181	32.5122	1
Khorramabad	33.4784	48.3435	1
Kiel	54.341	10.1268	1
Knoxville	35.9866	-83.932	1
Koper	45.5424	13.7267	1
Kunming	25.0348	102.731	1
Kursk	51.7406	36.185	1
Lagos	6.56718	3.29739	1
Lakeland	28.0383	-81.9474	1
Lanzhou	36.0793	103.766	1
Las Vegas	36.1444	-115.159	1
Leeds	53.7673	-1.62223	1
Leuven	50.8855	4.70778	1
Linfen	36.0778	111.521	1
Longmont	40.1703	-105.113	1
Malmö	55.5955	13.0077	1
Manaus	-3.06392	-59.9939	1
Manchester_USA	42.9748	-71.4524	1
Maribor	46.5618	15.6581	1
Marseille	43.3007	5.40716	1
Mashhad	36.3235	59.576	1
Mendoza	-32.9063	-68.8141	1
Miami	26.1796	-80.2108	1
Milan	45.5446	9.18994	1
Mildura	-34.1843	142.162	1
Milton Keynes	52.0352	-0.768073	1
Mirzapur	25.1461	82.569	1
Montreal	45.5327	-73.6682	1
Moscow, Idaho	47.6723	-117.351	1
Murmansk	68.9554	33.0786	1
Neuchatel	46.98	6.9	1
New Orleans	29.9601	-90.1023	1
Niort	46.323	-0.4638	1
Nottingham	52.9539	-1.18442	1
Obrenovac	44.2754	19.9025	1
Ofakim	31.3122	34.621	1
Omaha	41.2407	-96.0581	1
Orlando	28.5391	-81.3736	1
Oskemen	49.9769	82.6028	1
Oxford	51.7504	-1.23826	1
Padang	-0.912877	100.387	1
Pancevo	44.8651	20.6603	1
Panzhihua	26.547	101.726	1
Peshawar	33.9994	71.5374	1
Pinellas	27.8	-82.7	1
Piracicaba	-22.7241	-47.6556	1
Poitiers	46.5797	0.3404	1
Potchefstroom	-26.7186	27.0589	1
Pretoria	-25.7467	28.1882	1
Pullman	46.7296	-117.173	1
Qingdao	36.2388	120.408	1
Qiqihar	47.3386	123.972	1
Quezon City [Manila]	14.5519	121.019	1
Registro	-23.8888	-46.4307	1
Salzburg	47.803	13.0366	1
San Francisco	37.7749	-122.419	1
San Juan	18.399	-66.0921	1
Santiago	-33.4775	-70.656	1
Santo Amaro	-12.5	-38.7	1
São Paulo	-23.5728	-46.5994	1
Seattle	47.4954	-122.3	1
Seville	37.3762	-5.98684	1
Shenyang	41.7876	123.385	1
Shihezi	44.3221	86.0418	1
Smederevo	42.9952	21.945	1
Sochi	43.5934	39.7325	1
Sofia	42.6854	23.3253	1
Sosnowiec	50.3	19.25	1
South Lyon	42.4513	-83.6597	1
Southampton	50.9082	-1.40041	1
Stoke-on-Trent	53.0149	-2.1805	1
Strasbourg	48.5752	7.74207	1
Stuttgart	48.8067	9.20267	1
Sydney	-33.8903	150.851	1
Tacoma	47.2529	-122.444	1
Tai'an	36.2218	116.85	1
Taipei	25.0068	121.413	1
Taiyuan	37.8513	112.545	1
Tangshan	39.6388	118.204	1
Teresina	-5.10041	-42.7903	1
Tianshui	34.5764	105.736	1
Tonghua	41.6768	125.762	1
Toronto	43.6525	-79.5338	1
Torreon	53.0244	18.6297	1
Tours	47.3884	0.6887	1
Utrera	37.1817	-5.7843	1
Vancouver	49.2293	-122.985	1
Vilnius	54.6917	25.2585	1
Wichita	37.6833	-97.3097	1
Wooster	40.8051	-81.9351	1
Wuhan	30.5537	114.295	1
Wuhu	31.361	118.386	1
Wuxi	31.6	120.2	1
Xi'an	34.2589	108.918	1
Xuzhou	34.263	117.203	1
Yan'an	36.5723	109.475	1
Yanji	42.9111	129.491	1
Yilan	24.7528	121.756	1
Zhengzhou	34.7622	113.66	1
Zurich	47.3565	8.56174	1

## Sheet: Fig 1b
City	SOCD
Abuja	19.2554
Adelaide	72.6588
Adelaide	39.4312
Agra	25.72
Akure	83.2809
Akure	61.5956
Albuquerque	46.8946
Alice Springs	35.4817
Ancona	64.3953
Anji	33.1341
Apatity	72.219
Athens	56.7134
Athens	56.2364
Atlanta	86.5535
Atlanta	36.4042
Auckland	55.6086
Auckland	50.9505
Aveiro	43.9675
Aveiro	36.4176
Aveiro	23.4615
Aveiro	23.3514
Baia Mare	24.7481
Baishan	45.5862
Baltimore	91.357
Baltimore	84.6402
Baltimore	84.3565
Baltimore	77.7479
Baltimore	73.4828
Baltimore	70.2711
Baltimore	65.5433
Baltimore	57.9088
Baltimore	52.8946
Baltimore	42.7634
Baoding	37.8971
Barcelona	55.1282
Beer Sheva	40.5761
Beijing	30.4
Beijing	29.0248
Beijing	28.5245
Beijing	27
Beijing	26.4684
Beijing	24.4992
Beijing	23.7614
Beijing	22.3312
Beijing	21.4896
Beijing	20.6888
Beijing	18.632
Belgrade	83.8391
Belgrade	32.8104
Belo Horizonte	45.4188
Berlin	48.46
Betim	29.2343
Bloomington	59.8185
Bobo-Dioulasso	50.78
Bobo-Dioulasso	46.2979
Bodø	80.1667
Boston	75.7427
Boston	74.864
Boston	37.2028
Brasov	64.8873
Bratislava	49.2794
Brisbane	79.1834
Brisbane	39.9246
Bristol	93.4723
Brno	84.7017
Bucharest	45.2825
Budapest	55.1969
Budapest	55.1969
Buenos Aires	60.425
Bydgoszcz	61.855
Camden	90.9434
Campinas	58.9427
Campinas	58.4078
Campinas	38.648
Çanakkale	47.9501
Cape Town	80.0417
Cardiff	59.3069
Carpi	50.4989
Caserta	80.372
Changchun	59.2183
Changsha	48.0366
Changsha	35.4664
Changsha	32.3211
Chattogram	15.3771
Chelyabinsk	59.6912
Chengdu	65.4774
Chengdu	62.3804
Chengdu	42.2
Cheyenne	51.5181
Cheyenne	45.879
Chicago	84.6587
Chicago	84.3919
Chongqing	45.6424
Cincinnati	84.6701
Cleveland	70.6905
Coahuila	59.304
Coimbra	17.9763
Columbus	61.6
Contagem	56.37
Cooch Behar	18
Cordoba	31.0895
Coventry	57.4391
Dallas	53.7297
Delhi [New Delhi]	31.3682
Denver	67.9066
Detroit	70.8407
Dijon	76.78
Dongguan	35.4207
Duluth	62.9488
Dunhua	80.4035
Durgapur	29.5379
Edinburgh	93.8493
Edmonton	80.8429
Estarreja	64.6213
Estarreja	54.1962
Franklin	50.5533
Fuzhou	35
Geneva	89.6292
Germiston	60.3708
Glasgow	93.2949
Glasgow	89.4146
Glasgow	88.0955
Glasgow	84.6803
Gothenburg	75.2
Grand Junction	31.9963
Guangzhou	64.4404
Guangzhou	45.22
Guangzhou	35.6396
Guangzhou	27.5
Guangzhou	24.1
Guiyang	69.4713
Hangzhou	45.7952
Hangzhou	34.8354
Harbin	78.3742
Harbin	54.446
Hartford	52.1782
Hartford	47.3
Havana	71.6728
Hefei	64.4096
Helsinki	83.9488
Helsinki	80.8362
Hengshui	33.6185
Hohhot	38.7587
Hohhot	38.7556
Hohhot	36.1178
Hong Kong	51.2233
Hong Kong	42.7068
Hong Kong	33.415
Houston	51.1242
Iassy	46.5804
Ibadan	75.168
Imessa Odo	39.7766
Imessa Odo	23.5197
Imessa Odo	15.6338
Jagiroad	61.5004
Jerusalem	80.126
Jilin	65.3713
Jinan	18.8071
Jinju-si	17.5602
Kaohsiung	11.4075
Khartoum	23.584
Khorramabad	56.4749
Kiel	75.009
Knoxville	82.9677
Koper	80.0205
Kumasi	56.5675
Kumasi	37.6432
Kumasi	35.3519
Kunming	26.6387
Kursk	65.0194
Lagos	26.1274
Lahti	97.4957
Lahti	80.6581
Lakeland	44.6744
Lanzhou	29.0951
Las Vegas	57.5936
Leeds	86.0576
Leicester	89.3185
Leicester	47.7
Leuven	76.5564
Linfen	17.5295
Lisbon	93.4019
Lisbon	81.9323
Liverpool	100.382
Liverpool	94.4511
Liverpool	93.0656
Ljubljana	89.0784
Ljubljana	85.3674
Ljubljana	82.9538
Ljubljana	68.7693
Longmont	74.1387
Los Angeles	75.6332
Los Angeles	31.9376
Louisville	70.9771
Louisville	70.4177
Lubbock	64.2444
Lubbock	47.2653
Madison	82.9656
Madison	60
Madrid	63.6967
Madrid	45.3555
Malmö	67.0111
Manaus	18.9153
Manchester	100.143
Manchester	92.4459
Manchester_USA	58.368
Maribor	64.8535
Marrakesh	29.1053
Marrakesh	21.28
Marseille	83.3295
Mashhad	72.605
Melbourne	89.6105
Melbourne	74.8911
Mendoza	48.9981
Mexico city	79.7611
Mexico city	74.2044
Mexico city	40.8398
Miami	51.9808
Milan	51.1392
Mildura	66.0584
Milton Keynes	75.4424
Minneapolis [Saint Paul]	86.7574
Minneapolis [Saint Paul]	53.289
Mirzapur	58.1787
Montreal	86.1444
Moscow	74.0606
Moscow	71.819
Moscow, Idaho	107.547
Murmansk	80.7589
Nanchang	54.537
Nanchang	41.7556
Nanchang	41.7556
Nanjing	43.0292
Nanjing	39.2294
Nanjing	38.9791
Nanjing	37.8795
Nanjing	35.2274
Nanjing	23.184
Naples [Italy]	75.2599
Naples [Italy]	53.1143
Neuchatel	56.3308
New Orleans	63.5985
New York	111.985
New York	91.5253
New York	83.5663
New York	83.0512
New York	67.0553
New York	59.1474
New York	46.4609
Newark	91.9211
Newark	75.009
Ningbo	83.82
Ningbo	34.7554
Niort	71.8158
Nottingham	89.1266
Novi Sad	76.51
Novi Sad	74.08
Obrenovac	47.6705
Ofakim	33.776
Okitipupa	79.8424
Okitipupa	66.0428
Omaha	84.9523
Orlando	44.2317
Oskemen	73.4043
Oxford	48.3645
Padang	48.776
Pancevo	62.1535
Panzhihua	37.5956
Paris	110.423
Paris	104.4
Paris	57.5531
Peshawar	69.0173
Philadelphia	83.3252
Philadelphia	82.2472
Philadelphia	77.6037
Phoenix	61.3224
Phoenix	50.4442
Phoenix	43.3538
Phoenix	24.8
Phoenix	19.8653
Pinellas	57.4391
Piracicaba	51.7519
Poitiers	73.9806
Portland	89.0784
Portland	50.5959
Porto	72.5799
Porto	63.8246
Potchefstroom	83.8672
Pretoria	63.19
Puducherry	19.6
Puducherry	19.5
Pullman	65.2579
Qingdao	68.069
Qiqihar	26.4093
Quezon City [Manila]	66.1941
Registro	32.0625
Río Piedras [San Juan]	93.4559
Río Piedras [San Juan]	61.3862
Salt Lake City	57.34
Salt Lake City	46.2129
Salzburg	83.6975
San Francisco	61.8919
San Juan	63.9445
Santiago	56.5412
Santiago de Compostela	80.96
Santiago de Compostela	76.5202
Santiago de Compostela	68.4187
Santiago de Compostela	63.9312
Santo Amaro	51.7519
São Paulo	53.2061
Seattle	58.3261
Seoul	41.995
Seoul	24.4795
Sevilla	57.7223
Sevilla	50.78
Seville	41.0564
Shanghai	60.3165
Shanghai	53.144
Shanghai	44.0111
Shanghai	32.5928
Shanghai	31.6861
Shanghai	29.0004
Shenyang	67.188
Shenzhen	37.52
Shenzhen	23.8283
Shihezi	37.0345
Singapore	35.3512
Singapore	35.2068
Singapore	33.99
Singapore	30.7156
Smederevo	57.4128
Sochi	82.9934
Sofia	60.425
Sosnowiec	71.8784
South Lyon	50.0688
Southampton	81.4675
Stoke-on-Trent	86.4495
Strasbourg	62.3868
Stuttgart	92.3465
Suwon	35.3519
Suwon	11.2011
Sydney	76.1547
Székesfehérvár	92.7757
Székesfehérvár	90.9394
Székesfehérvár	84.5279
Székesfehérvár	84.5198
Székesfehérvár	81.6608
Székesfehérvár	73.9633
Székesfehérvár	67.5765
Székesfehérvár	60.6343
Tacoma	92.9208
Tai'an	26.368
Taipei	44.5438
Taiyuan	39.3372
Tangshan	35.6915
Tel Aviv	40.1825
Tel Aviv	35.2005
Tel Aviv	25.4665
Teresina	27.1772
Tezpur	38.5866
Tezpur	32.986
Thessaloniki	42
Thessaloniki	25.7832
Tianjin	37.1442
Tianjin	26.26
Tianjin	15.8304
Tianshui	15.3555
Tokyo	87.9966
Tokyo	87.4779
Tokyo	82.7284
Tokyo	82.4448
Tokyo	79.4308
Tokyo	78.6638
Tonghua	62.4448
Toronto	80.3192
Torreon	65.4478
Tours	43.6597
Turin	51.7994
Turin	47.6705
Turin	45.7171
Ulan-Ude	89.0784
Ulan-Ude	84.0924
Uppsala	89.9383
Uppsala	75.9134
Uppsala	74.0533
Uppsala	70.3886
Utrera	18.3982
Vancouver	79.2156
Varanasi	59.8948
Varanasi	49.9765
Varanasi	16.8216
Varanasi	9.51346
Vilnius	65.5201
Viseu	72.1705
Viseu	40.373
Warsaw	54.1962
Warsaw	51.7994
Wichita	52.003
Wooster	68.3544
Wroclaw	93.5302
Wroclaw	75.6571
Wuhan	28.0656
Wuhu	30.8
Wulumqi	79.4063
Wulumqi	40.1348
Wulumqi	17.2836
Wuxi	51.096
Xiamen	58.9676
Xiamen	37.5563
Xiamen	36.5337
Xi'an	35.8776
Xuzhou	56.3976
Yan'an	29.0431
Yancheng	34.797
Yancheng	33.0825
Yancheng	29.7258
Yanji	48.511
Yilan	43.6639
Zhengzhou	8.78967
Zurich	107.908

## Sheet: Fig 1c
Latitude	SOCD
9.18169	19.2554
-34.8775	72.6588
-34.8775	39.4312
27.1752	25.72
7.25174	83.2809
7.25174	61.5956
35.129	46.8946
-23.6986	35.4817
43.6024	64.3953
30.637	33.1341
67.5778	72.219
37.9999	56.2364
37.9999	56.7134
33.841	86.5535
33.841	36.4042
-36.9201	55.6086
-36.9201	50.9505
40.2126	43.9675
40.2126	36.4176
40.2126	23.4615
40.2126	23.3514
47.6544	24.7481
41.9394	45.5862
39.3116	84.6402
39.3116	73.4828
39.3116	77.7479
39.3116	65.5433
39.3116	52.8946
39.3116	70.2711
39.3116	84.3565
39.3116	91.357
39.3116	42.7634
39.3116	57.9088
38.8517	37.8971
41.3812	55.1282
31.2442	40.5761
39.899	28.5245
39.899	24.4992
39.899	26.4684
39.899	29.0248
39.899	27
39.899	30.4
39.899	23.7614
39.899	18.632
39.899	22.3312
39.899	20.6888
39.899	21.4896
44.7976	83.8391
44.7976	32.8104
-19.9004	45.4188
52.507	48.46
-19.9708	29.2343
40.4934	59.8185
11.1785	50.78
11.1785	46.2979
67.2804	80.1667
42.385	75.7427
42.385	74.864
42.385	37.2028
45.6511	64.8873
48.1524	49.2794
-27.4803	79.1834
-27.4902	39.9246
51.4757	93.4723
49.1957	84.7017
44.4352	45.2825
47.483	55.1969
47.483	55.1969
-34.6506	60.425
53.1296	61.855
39.93	90.9434
-22.9119	58.9427
-22.9119	58.4078
-22.9119	38.648
40.1348	47.9501
-33.9314	80.0417
51.4903	59.3069
45.1393	50.4989
41.0639	80.372
43.871	59.2183
28.1841	48.0366
28.1841	35.4664
28.1841	32.3211
22.4388	15.3771
55.1681	59.6912
30.6888	62.3804
30.6888	65.4774
30.6888	42.2
41.1439	45.879
41.1439	51.5181
41.794	84.3919
41.794	84.6587
29.5538	45.6424
39.2369	84.6701
41.4751	70.6905
25.5393	59.304
40.2098	17.9763
40.0148	61.6
-19.9156	56.37
26.3342	18
-31.3959	31.0895
52.4447	57.4391
32.8573	53.7297
28.6288	31.3682
39.7284	67.9066
42.4381	70.8407
47.3179	76.78
22.5237	35.4207
46.7509	62.9488
43.3627	80.4035
23.535	29.5379
55.9423	93.8493
53.542	80.8429
40.75	64.6213
40.75	54.1962
30.1807	50.5533
26.0608	35
46.2056	89.6292
-26.2305	60.3708
55.8562	89.4146
55.8562	88.0955
55.8562	84.6803
55.8562	93.2949
57.7106	75.2
39.0851	31.9963
22.3435	64.4404
22.3435	45.22
22.3435	35.6396
22.3435	24.1
22.3435	27.5
26.5988	69.4713
30.2228	34.8354
30.2228	45.7952
45.7179	54.446
45.7179	78.3742
41.7278	52.1782
41.7278	47.3
23.0714	71.6728
31.8368	64.4096
60.2236	80.8362
60.2236	83.9488
37.7316	33.6185
40.8173	38.7587
40.8173	38.7556
40.8173	36.1178
22.3418	51.2233
22.3418	42.7068
22.3418	33.415
29.7814	51.1242
47.6	46.5804
7.39376	75.168
7.51894	39.7766
7.4816	23.5197
7.7547	15.6338
26.2078	61.5004
31.7781	80.126
43.8605	65.3713
36.6614	18.8071
35.1845	17.5602
22.6526	11.4075
15.6181	23.584
33.4784	56.4749
54.341	75.009
35.9866	82.9677
45.5424	80.0205
6.70918	56.5675
6.70918	35.3519
6.70918	37.6432
25.0348	26.6387
51.7406	65.0194
6.56718	26.1274
61.4922	97.4957
61.4922	80.6581
28.0383	44.6744
36.0793	29.0951
36.1444	57.5936
53.7673	86.0576
52.6283	47.7
52.6283	89.3185
50.8855	76.5564
36.0778	17.5295
38.7419	93.4019
38.7419	81.9323
53.4335	100.382
53.4335	94.4511
53.4335	93.0656
46.0654	82.9538
46.0487	68.7693
46.0654	85.3674
46.0654	89.0784
40.1703	74.1387
33.9538	31.9376
33.9538	75.6332
38.2245	70.4177
38.2245	70.9771
33.5531	47.2653
33.5531	64.2444
43.0725	60
43.0725	82.9656
40.4114	45.3555
40.404	63.6967
55.5955	67.0111
-3.06392	18.9153
53.492	100.143
53.492	92.4459
42.9748	58.368
46.5618	64.8535
31.6395	21.28
31.6395	29.1053
43.3007	83.3295
36.3235	72.605
-37.8556	89.6105
-37.8556	74.8911
-32.9063	48.9981
19.4516	79.7611
19.4516	74.2044
19.4516	40.8398
26.1796	51.9808
45.5446	51.1392
-34.1843	66.0584
52.0352	75.4424
44.9999	86.7574
44.9999	53.289
25.1461	58.1787
45.5327	86.1444
55.7386	71.819
55.7386	74.0606
47.6723	107.547
68.9554	80.7589
28.6878	54.537
28.6878	41.7556
28.6878	41.7556
32.0127	38.9791
32.0127	37.8795
32.0127	35.2274
32.0127	23.184
32.0127	39.2294
32.0127	43.0292
40.8652	53.1143
40.8652	75.2599
46.98	56.3308
29.9601	63.5985
40.7732	67.0553
40.7732	111.985
40.7732	83.0512
40.7732	91.5253
40.7732	46.4609
40.7732	59.1474
40.7732	83.5663
40.1905	75.009
40.1905	91.9211
29.8673	34.7554
29.8673	83.82
46.323	71.8158
52.9539	89.1266
45.2602	74.08
45.2602	76.51
44.2754	47.6705
31.3122	33.776
6.49994	79.8424
6.49994	66.0428
41.2407	84.9523
28.5391	44.2317
49.9769	73.4043
51.7504	48.3645
-0.912877	48.776
44.8651	62.1535
26.547	37.5956
48.8399	104.4
48.8399	110.423
48.8399	57.5531
33.9994	69.0173
39.907	83.3252
39.907	82.2472
39.907	77.6037
33.4776	24.8
33.4776	43.3538
33.4776	61.3224
33.4776	50.4442
33.4776	19.8653
27.8	57.4391
-22.7241	51.7519
46.5797	73.9806
45.5309	89.0784
45.5309	50.5959
41.1497	63.8246
41.1647	72.5799
-26.7186	83.8672
-25.7467	63.19
11.9271	19.5
11.9271	19.6
46.7296	65.2579
36.2388	68.069
47.3386	26.4093
14.5519	66.1941
-23.8888	32.0625
18.399	61.3862
18.399	93.4559
40.645	46.2129
40.645	57.34
47.803	83.6975
37.7749	61.8919
18.399	63.9445
-33.4775	56.5412
42.8	76.5202
42.2156	80.96
42.2156	68.4187
42.2156	63.9312
-12.5	51.7519
-23.5728	53.2061
47.4954	58.3261
37.4756	41.995
37.4756	24.4795
37.3762	57.7223
37.3762	50.78
37.3762	41.0564
31.1925	44.0111
31.1925	60.3165
31.1925	32.5928
31.1925	53.144
31.1925	29.0004
31.1925	31.6861
41.7876	67.188
22.6335	37.52
22.6335	23.8283
44.3221	37.0345
1.39113	35.3512
1.39113	35.2068
1.39113	33.99
1.39113	30.7156
42.9952	57.4128
43.5934	82.9934
42.6854	60.425
50.3	71.8784
42.4513	50.0688
50.9082	81.4675
53.0149	86.4495
48.5752	62.3868
48.8067	92.3465
35.5114	35.3519
35.5114	11.2011
-33.8903	76.1547
47.1923	67.5765
47.1923	60.6343
47.1923	84.5198
47.1923	90.9394
47.1923	73.9633
47.1923	81.6608
47.1923	84.5279
47.1923	92.7757
47.2529	92.9208
36.2218	26.368
25.0068	44.5438
37.8513	39.3372
39.6388	35.6915
32.0662	40.1825
32.0662	35.2005
32.0662	25.4665
-5.10041	27.1772
26.6577	32.986
26.6577	38.5866
40.6421	42
40.6421	25.7832
39.0852	37.1442
39.1194	26.26
39.1194	15.8304
34.5764	15.3555
35.6815	78.6638
35.6815	82.4448
35.6815	87.9966
35.6815	79.4308
35.6815	82.7284
35.6815	87.4779
41.6768	62.4448
43.6525	80.3192
53.0244	65.4478
47.3884	43.6597
45.0713	47.6705
45.0713	45.7171
45.0713	51.7994
51.831	84.0924
51.831	89.0784
59.8592	75.9134
59.8592	74.0533
59.8592	70.3886
59.8592	89.9383
37.1817	18.3982
49.2293	79.2156
25.2953	49.9765
25.2953	59.8948
25.2953	9.51346
25.2953	16.8216
54.6917	65.5201
40.65	72.1705
40.65	40.373
52.2253	54.1962
52.2253	51.7994
37.6833	52.003
40.8051	68.3544
51.1078	75.6571
51.1078	93.5302
30.5537	28.0656
31.361	30.8
43.8598	79.4063
43.8598	17.2836
43.8598	40.1348
31.6	51.096
24.5695	37.5563
24.5695	36.5337
24.5695	58.9676
34.2589	35.8776
34.263	56.3976
36.5723	29.0431
33.379	29.7258
33.379	34.797
33.379	33.0825
42.9111	48.511
24.7528	43.6639
34.7622	8.78967
47.3565	107.908

## Sheet: Fig 2a
Variable	Importance
MAT	1
Tseasonality	0.998083
Pseasonality	0.989034
UGI	0.824406
UHI	0.449953
GDPP	0.436331
PD	0.311825
MAP	0.207481
Ele	0.205471
Veg	0.165466

## Sheet: Fig 2b
Variable	Importance
MAT	26.2806
Pseasonality	23.0868
UGI	20.0812
Tseasonality	19.5833
UHI	15.4717
GDPP	15.46
PD	15.0782
Ele	14.811
MAP	14.724
Veg	4.44976

## Sheet: Fig 2c
MAT	Visreg
12	73.9234
12	40.6958
18.55	58.3131
18	43.7273
18	48.3855
14	74.5151
14	63.3577
14	60.1459
14	42.7695
12	52.6912
12	56.3904
12	64.4592
11.7	73.1514
9.2	49.6073
11.7	58.0506
14	71.3927
14	70.514
11	64.6606
11.3	56.9369
17	54.7248
21.4	32.9529
14.1	51.8815
4.8	77.5952
17.2	59.3543
16.2	47.4757
16.2	67.6561
9.93	76.6709
11	59.0524
29	23.0263
18	36.7797
10	52.4352
22.1	39.9134
20.3	45.9225
19.7	41.911
21	33.882
21	43.4624
21	62.6828
17.5	50.7559
17	64.4425
5.3	78.0181
7	81.1096
5.3	74.9055
13.8	43.7367
12	63.4398
26.4	28.6539
26.4	47.5782
4.5	72.5551
4.5	89.3927
9.8	52.3954
8	48.3637
11	64.8972
13.8	60.4383
13.8	60.9977
18	48.9233
26.6	53.6541
25	31.1788
14	50.6742
10.1	92.337
4	77.989
17.5	47.0767
17.5	59.8581
15.9204	39.2497
15.9204	55.295
15.9204	59.0948
12.9	52.9533
12.9	97.8833
12.9	68.9492
12.9	77.4233
12.9	32.3589
12.9	45.0454
13	58.5874
16	76.0534
11.7	49.4776
11.7	59.3827
11	83.8815
11	37.0348
11	89.9046
13	67.9165
13	66.8385
23.9	49.7068
23.9	31.1529
14.5583	63.4884
15	74.0331
16	60.1695
22.6	29.57
25.7	45.5557
13	70.6861
12.5	61.9868
18	58.1928
15.7	46.5053
15.7	42.9129
15.7	45.5985
15.7	67.0565
7.6	80.081
27.5	30.567
27.5	29.2058
27.5	30.4226
11.7	55.4527
17	66.8547
13	58.3246
10	71.2814
11	58.8802
10.8	77.6272
10.3	58.3661
10.3	51.4239
19.2	49.3999
19.2	39.6659
15.2	47.666
14	50.2656
14.4	59.6253
14.4	63.4064
14.4	68.9582
14.4	60.3923
14.4	63.69
14.4	68.4395
30	10.0842
30	17.3923
30	50.5472
30	60.4656
8.6	59.6913
8.6	57.2945
16	43.9704
9	50.7234
15.6	34.1392
8.9	73.8272
9.4	78.1636
14.4803	68.9542
26.6495	61.361
26.6495	39.6757
7.3	52.3412
24.3595	44.7389
8.8	63.4618
7.07351	81.4443
8.4	63.2904
7.4	68.6495
13	58.1448
13	53.6573
10.3	75.3093
10.3	81.729
9.7	63.6205
9.53197	72.9328
16	40.7349
21.4	53.2477
21.4	52.7127
13.2663	62.1951
13	75.4995
23.2	44.8783
23.2	40.0001
9.74355	76.847
4.2	84.6058
11	52.6709
11	63.798
16	48.5605
11.8	56.9369
12	54.748
12	55.5488
13.9	45.3673
19.3	31.3703
5.42083	77.4881
3.1375	69.6783
5.65	68.5724
3.52917	90.8905
4.12083	81.2834
14.55	60.9346
21.4125	43.9314
20.8958	49.698
20.9833	33.8865
9.81667	71.5234
11.2125	43.941
7.6375	57.8484
8.58333	53.6379
5.975	53.077
2.4	73.3496
7.07351	65.5592
11.6583	62.9789
12.4833	61.7247
11.8292	43.9889
10.1462	63.8563
14.3375	73.1845
9.7125	62.5736
17.8667	57.9259
15.9583	57.7596
17.1208	68.6237
26.3875	33.74
26.3958	56.5427
25.8167	34.3315
12	62.5838
12.2417	48.2412
12.7875	61.1498
7.06667	91.6127
21.2917	37.0541
20.6458	70.6291
17.2792	57.6741
17.3	62.2657
15.5125	54.3374
8.7	65.2495
15.1417	64.0025
16.4167	69.5592
14.5583	52.7763
25.3708	19.9695
26.1	44.1123
26.0458	27.8553
22.4625	39.2585
17.8167	34.6312
15.9458	28.725
14.5583	54.7331
16.3208	78.2649
19.35	51.5383
19.9333	44.9268
15.9204	53.9452
15.9204	51.2931
13.7	49.0764
13.7	54.1477
13.7	52.4332
16.7204	54.3807
21	38.4765
21	39.4991
9.1	66.6063
16.5	46.7842
16.5	43.6389
23.1728	51.7198
23.1728	43.2034
23.1728	33.9115
13.1742	67.6227
13.1742	55.4181
13.1742	74.2314
13.1742	81.2319
3.5843	76.6157
7.3842	65.8932
5.28896	87.147
5.28896	92.133
27.4003	43.1949
-0.4	76.3013
21.6134	60.9104
27.823	25.9315
9	81.4936
9.80457	80.5199
16.5	47.2315
18	71.8889
14.8	68.2557
16.6	56.1642
4.35468	93.3789
4.35468	69.4507
10	57.3431
16.6822	65.5395
11.7414	57.0631
17.2276	36.4367
8.39503	63.4875
19.2716	50.5223
9.78942	67.0062
5.47663	68.9307
21.1986	43.9081
18.8185	61.1713
8.14553	88.7827
23.0002	38.5956
23.9	56.7972
11.7307	51.6832
18.5591	59.0213
12.3602	55.0302
14.6627	54.275
10.6	63.0774
13.1742	32.6382
10.7555	32.8528
17.608	33.5566
25.1088	42.1036
8.14553	55.3143
23.9	26.2182
14.9739	61.583
17.5	47.0767
11.7	70.6112
17.608	77.2522
13.1742	47.7836
24.1551	30.2147
24.1551	30.3147
22.6482	36.3769
22.6482	41.9774
25.2801	40.6837
12.4709	44.4714
11.4	35.0879
15.401	67.1508
12	58.5584
10.5376	74.6995

## Sheet: Fig 2d
Tseasonality	Visreg
419.466	75.9469
419.466	42.7194
681.494	67.6525
321.68	57.6409
321.68	62.2991
896.641	72.6723
896.641	61.5149
896.641	58.3031
896.641	40.9267
1098.32	44.2881
1098.32	47.9873
1098.32	56.0561
784.31	69.0518
697.987	42.5051
1040.21	50.0206
926.21	69.0957
926.21	68.217
795.369	59.1792
781.317	52.1907
490.2	64.3187
229.32	54.1717
806.343	51.5988
1392.09	52.2143
868.808	63.4793
709.94	52.3094
709.94	72.4898
1039.92	65.5809
942.957	51.3042
408.702	54.6481
468.728	48.4347
462.409	50.3364
537.587	57.6093
615.826	59.3003
670.91	53.404
538.75	49.6556
538.75	59.236
538.75	78.4564
868.787	55.4006
921.573	67.4108
821.36	62.2688
1148.65	63.2767
821.36	59.1562
1064.49	38.9697
598.186	62.7184
106.803	60.4112
106.803	79.3355
868.093	54.7029
868.093	71.5405
1010.95	41.5253
478.513	42.5549
553.888	63.1248
897.968	58.2289
897.968	58.7882
1076.78	51.2391
108.428	85.7327
575.881	53.3075
755.285	51.0026
824.056	84.8568
797.252	60.3592
865.747	51.7681
865.747	64.5495
930.146	40.2172
930.146	56.2625
930.146	60.0623
892.831	49.2646
892.831	94.1945
892.831	65.2604
892.831	73.7345
892.831	28.6701
892.831	41.3566
860.513	55.5681
827.283	78.7386
763.545	45.6969
782.777	55.3067
564.891	81.94
564.891	35.0934
564.891	87.9631
902.907	64.2461
902.907	63.1682
781.028	66.7801
781.028	48.2263
394.179	70.3297
463.678	80.5716
404.786	69.3439
236.808	52.7514
118.426	75.9225
392.992	74.8476
998.454	55.9832
556.492	68.4998
856.14	48.2278
856.14	44.6355
856.14	47.3211
856.14	68.779
1292	61.0852
51.1293	65.0839
51.1293	63.7227
51.1293	64.9395
802.408	51.0752
632.99	74.2554
802.197	56.201
446.575	69.4259
657.894	55.5102
667.411	73.7649
810.971	51.4331
810.971	44.4909
515.445	62.415
515.445	52.681
763.684	49.9429
1079.28	45.6176
776.661	60.3179
776.661	64.0989
776.661	69.6507
776.661	61.0849
776.661	64.3825
776.661	69.132
591.169	40.6349
591.169	47.943
591.169	81.0979
591.169	91.0163
764.526	50.5283
764.526	48.1316
914.568	45.3149
1028.13	38.2042
982.937	33.7412
415.005	70.552
445.367	75.2877
809.155	69.2867
116.6	93.3999
116.6	71.7146
1449.23	30.411
118.426	72.7848
835.283	53.5584
766.067	69.6148
642.437	55.6564
670.73	58.8496
392.992	62.3062
392.992	57.8187
810.971	68.3763
810.971	74.796
731.005	56.8769
612.385	67.7202
899.238	42.3149
229.32	74.4664
229.32	73.9315
902.907	58.9858
860.513	72.4802
939.401	58.3072
939.401	53.429
769.249	69.5914
1115.6	62.4327
949.361	44.8243
949.361	55.9514
827.879	51.2365
781.317	53.0564
1098.32	46.3449
1098.32	47.1457
904.867	43.225
373.844	46.7334
1343.64	53.9262
1346.99	42.1117
1283.27	46.3345
1327.32	64.3041
1426.37	54.2001
475.548	66.5117
185.449	65.8456
183.713	70.7443
189.603	54.9938
876.732	62.7435
981.264	35.9723
848.808	45.7245
997.767	40.8637
766.067	39.3456
553.6	56.692
766.067	53.7297
556.341	62.3085
550.809	62.5677
551.59	43.6874
768.184	57.3142
704.967	74.87
742.547	55.6743
391.587	70.535
403.019	66.889
291.606	81.477
446.149	60.2635
602.648	80.6769
683.725	56.2178
1098.32	54.1807
1043.01	41.1061
1079.28	54.4026
1449.23	69.2786
626.067	51.9916
373.844	88.3223
535.497	67.0556
429.085	73.3177
511.862	61.0232
744.69	56.5643
182.09	75.1113
182.09	82.8755
667.498	55.4196
118.061	49.7719
118.061	75.1772
118.061	58.8264
448.282	58.9538
570.54	44.4052
437.702	37.3
394.179	61.5743
586.048	85.2107
561.597	64.1042
542.931	58.7893
930.146	54.9127
930.146	52.2606
930.99	46.1867
930.99	51.2579
930.99	49.5434
598.502	61.8271
598.435	53.3334
598.435	54.356
756.454	58.4331
868.808	49.6972
868.808	46.552
540.158	71.2337
540.158	62.7173
540.158	53.4255
896.641	64.3502
896.641	52.1456
896.641	70.9589
896.641	77.9594
1350.18	49.7736
1246.28	47.2259
1547.06	60.2324
1547.06	65.2184
236.628	74.6901
983.266	48.1964
598.435	76.8293
51.1293	61.0076
731.005	73.5381
449.209	78.2855
182.09	60.6921
1076.78	74.2047
681.357	71.1046
906.104	58.6776
1486.2	65.7815
1486.2	41.8532
992.786	47.0981
827.879	69.3966
857.972	51.9039
748.373	42.4593
848.808	52.6752
822.069	58.9519
864.784	58.3627
1141.39	48.5717
639.819	58.4732
895.726	67.6852
1517.24	67.2719
454.279	59.1297
781.028	73.8705
582.844	50.7311
269.099	74.7105
519.891	56.135
1006.49	51.8924
946.944	54.5754
896.641	29.3657
926.21	24.9385
391.567	45.7181
327.846	68.2303
1517.24	33.8035
781.028	43.2916
375.263	69.4343
865.747	51.7681
547.935	70.1421
391.567	89.4137
896.641	44.5111
239.358	56.0494
239.358	56.1494
422.699	56.7865
422.699	62.3871
693.883	61.485
998.454	38.4174
839.116	29.6271
604.511	72.2204
1098.32	50.1553
669.506	70.3507

## Sheet: Fig 2e
Pseasonality	Visreg
43.3365	70.9254
43.3365	37.6979
65.1096	63.7758
20.3518	54.1574
20.3518	58.8156
10.6275	79.3059
10.6275	68.1485
10.6275	64.9367
10.6275	47.5603
133.183	37.8102
133.183	41.5094
133.183	49.5782
26.0695	71.9177
18.2253	45.0827
27.7697	56.5921
7.66984	76.5747
7.66984	75.6959
49.6542	59.0957
25.227	55.1221
24.7126	62.8467
66.5254	43.1627
20.4913	55.5409
110.05	53.308
48.3681	64.6939
99.3606	44.3396
99.3606	64.5201
27.2196	72.2206
22.3642	57.0968
108.918	40.7876
72.8598	40.2651
11.1618	50.2299
72.1997	50.5847
30.092	59.0465
58.8594	50.1914
74.3898	42.3591
74.3898	51.9395
74.3898	71.1599
44.4567	57.1322
53.1158	68.8079
29.9054	65.1964
12.7544	73.4996
29.9054	62.0838
112.285	34.7361
17.5894	63.8471
52.6268	49.3587
52.6268	68.283
32.5312	58.0011
32.5312	74.8386
93.1877	38.9951
10.0801	42.8388
12.4303	64.2555
15.657	64.2176
15.657	64.777
38.8907	56.9014
87.6045	70.0791
63.8319	47.9777
22.8906	53.8431
37.2818	86.8502
37.3503	61.9319
60.2249	51.3675
60.2249	64.1489
58.1733	41.077
58.1733	57.1224
58.1733	60.9222
10.3665	55.8742
10.3665	100.804
10.3665	71.87
10.3665	80.3441
10.3665	35.2797
10.3665	47.9662
10.1465	61.7105
40.8102	80.315
29.2073	47.8289
26.0321	58.154
11.1818	83.4049
11.1818	36.5582
11.1818	89.428
12.9383	70.6703
12.9383	69.5924
47.6334	66.7436
47.6334	48.1898
54.3508	63.463
75.3182	71.9993
59.7572	61.9251
41.2141	45.2051
26.6388	68.4857
46.1653	69.0453
91.8542	53.4376
66.966	62.4577
46.8502	49.4486
46.8502	45.8562
46.8502	48.5418
46.8502	69.9998
97.0283	62.3638
23.2598	57.0604
23.2598	55.6992
23.2598	56.9159
15.4577	55.6226
26.18	74.7826
28.4618	59.0253
13.2247	68.8033
28.0796	56.1687
31.0356	74.1785
25.1644	54.8282
25.1644	47.886
113.661	49.5666
113.661	39.8325
24.2521	52.7324
134.147	38.7197
46.4879	60.3658
46.4879	64.1468
46.4879	69.6986
46.4879	61.1328
46.4879	64.4304
46.4879	69.18
138.986	25.6
138.986	32.9081
138.986	66.063
138.986	75.9814
35.5481	51.8368
35.5481	49.44
51.5664	46.8093
92.2133	36.0669
85.9942	31.7322
30.2021	67.1991
20.4072	73.6967
14.267	74.0952
65.7624	80.7606
65.7624	59.0752
37.5803	41.9671
26.6388	65.348
27.2708	57.0483
28.8994	71.8263
19.1033	57.2646
20.2607	60.7393
46.1653	56.504
46.1653	52.0165
25.1644	71.7715
25.1644	78.1912
42.9224	56.6952
43.686	65.6156
53.1699	43.3618
66.5254	63.4575
66.5254	62.9225
12.9383	65.41
10.1465	78.6225
6.46748	66.1477
6.46748	61.2695
45.2875	69.6842
70.8391	64.4658
30.7776	49.6026
30.7776	60.7297
58.0706	50.5392
25.227	55.9878
133.183	39.867
133.183	40.6678
51.1254	44.6288
59.5667	38.8646
97.1506	55.9818
96.3087	44.3301
96.4442	47.5563
98.0513	65.99
101.75	56.918
102.006	54.592
86.7837	51.4835
87.5407	56.2554
87.448	40.6077
47.2083	64.2332
24.5518	42.064
57.3777	45.4403
20.4402	47.7527
28.8994	41.557
30.3835	55.4438
28.8994	55.9412
17.4057	62.8189
25.6654	61.9007
14.602	44.4956
25.1438	60.0549
22.526	76.9859
30.7286	57.2826
81.9808	59.9742
79.3241	56.8552
68.4872	71.1652
105.045	47.4904
144.97	65.027
131.34	43.6158
133.183	47.7028
110.705	36.7516
134.147	47.5047
37.5803	80.8347
50.3048	49.2217
59.5667	80.4534
15.3465	67.5182
30.4289	70.1511
31.6785	58.9627
37.5853	57.2987
93.9497	59.7498
93.9497	67.5141
40.4005	54.596
65.6032	37.1761
65.6032	62.5814
65.6032	46.2306
53.3969	53.0443
67.348	38.5283
51.5286	31.4751
54.3508	54.7077
109.111	74.0485
104.724	53.1467
106.958	47.2496
58.1733	55.7725
58.1733	53.1204
71.243	45.3309
71.243	50.4021
71.243	48.6876
67.0067	56.4248
59.3375	48.9444
59.3375	49.967
39.8585	59.0474
48.3681	50.9118
48.3681	47.7665
76.4257	63.6896
76.4257	55.1732
76.4257	45.8813
10.6275	70.9838
10.6275	58.7792
10.6275	77.5924
10.6275	84.593
20.9003	62.0145
55.3844	53.3102
109.046	63.8392
109.046	68.8252
59.158	64.7678
34.9003	52.9502
59.3375	72.4404
23.2598	52.9841
42.9224	73.3563
18.8369	76.9611
93.9497	45.3306
38.8907	79.867
70.338	66.5343
53.6878	59.7614
106.97	68.728
106.97	44.7998
10.1138	55.2764
58.0706	68.6993
52.0573	52.464
15.433	46.18
57.3777	52.3909
30.9349	61.7542
43.3999	60.1725
50.2857	53.7193
21.4341	59.7329
43.9766	69.894
51.3802	78.0475
50.9644	53.6341
47.6334	73.834
59.1399	46.1288
92.1772	60.9198
57.0898	50.8369
45.4731	55.6045
21.1296	60.5926
10.6275	35.9993
7.66984	32.4174
100.454	32.7137
45.3564	61.5345
51.3802	44.579
47.6334	43.2551
13.8251	67.637
60.2249	51.3675
52.1895	65.9229
100.454	76.4093
10.6275	51.1447
99.0299	40.8956
99.0299	40.9956
89.5057	45.7083
89.5057	51.3089
135.074	48.5451
91.8542	35.8718
66.3161	28.0118
48.5314	69.354
133.183	43.6774
13.5776	73.1055

## Sheet: Fig 2f
UGI	Visreg
0.342674	68.1521
0.342674	34.9245
0.271709	61.1464
0.469939	53.2504
0.469939	57.9086
0.466869	76.9944
0.466869	65.837
0.466869	62.6253
0.466869	45.2488
0.334018	46.5863
0.334018	50.2855
0.334018	58.3543
0.454579	71.1748
0.487585	44.5747
0.548407	59.6912
0.522042	75.999
0.522042	75.1203
0.408244	59.6858
0.445547	53.9195
0.336562	57.3746
0.363036	44.2414
0.377535	51.09
0.33894	59.2142
0.306789	61.2026
0.329791	48.4794
0.329791	68.6598
0.476855	72.4886
0.514367	58.1688
0.471993	51.6734
0.431166	44.808
0.468399	48.048
0.340078	51.5287
0.421799	57.5718
0.315763	48.4337
0.425037	46.8681
0.425037	56.4485
0.425037	75.6689
0.323272	53.7591
0.31724	66.3475
0.42589	63.8548
0.41	69.277
0.42589	60.7422
0.30925	39.7933
0.506543	63.986
0.350732	48.1248
0.350732	67.0491
0.419819	56.7727
0.419819	73.6103
0.239712	38.8458
0.432563	39.1323
0.477473	62.5913
0.542131	65.4728
0.542131	66.0322
0.521133	60.42
0.353755	73.5878
0.239864	43.9517
0.433224	51.8565
0.38984	85.0945
0.415345	61.1684
0.383501	52.4018
0.383501	65.1832
0.313789	39.1524
0.313789	55.1978
0.313789	58.9976
0.493905	54.5704
0.493905	99.5004
0.493905	70.5663
0.493905	79.0404
0.493905	33.976
0.493905	46.6625
0.53315	61.8906
0.297528	75.4671
0.473814	48.2425
0.446718	57.103
0.433803	79.892
0.433803	33.0453
0.433803	85.915
0.485458	69.3811
0.485458	68.3031
0.251292	61.0157
0.251292	42.4619
0.459608	66.6544
0.378698	74.8446
0.198986	55.7843
0.431589	45.5789
0.43933	67.2302
0.477965	71.8618
0.347324	57.2605
0.273011	60.124
0.350103	47.4264
0.350103	43.834
0.350103	46.5196
0.350103	67.9776
0.291049	64.7015
0.486223	57.1658
0.486223	55.8046
0.486223	57.0213
0.453814	53.4466
0.494608	75.5975
0.428229	57.5829
0.461474	66.6273
0.447762	55.4288
0.487612	75.3659
0.46361	54.3137
0.46361	47.3715
0.295613	54.2801
0.295613	44.5461
0.295609	45.6206
0.303852	46.4604
0.332729	57.6259
0.332729	61.4069
0.332729	66.9587
0.332729	58.3929
0.332729	61.6905
0.332729	66.4401
0.396309	37.545
0.396309	44.8531
0.396309	78.008
0.396309	87.9264
0.479128	53.2939
0.479128	50.8971
0.288037	43.0181
0.329253	39.2406
0.268985	31.76
0.47457	67.7735
0.430542	71.2782
0.501381	73.5955
0.365539	81.8348
0.365539	60.1494
0.267152	35.521
0.43933	64.0925
0.466965	56.9418
0.463716	71.8099
0.417671	54.1775
0.454089	59.2092
0.477965	59.3205
0.477965	54.833
0.46361	71.257
0.46361	77.6767
0.503456	60.0655
0.419446	65.8482
0.347012	42.0562
0.363036	64.5361
0.363036	64.0012
0.485458	64.1208
0.53315	78.8026
0.515316	65.1538
0.515316	60.2755
0.436585	70.7894
0.387361	67.0527
0.399214	47.348
0.399214	58.4751
0.346197	49.8504
0.445547	54.7852
0.334018	48.643
0.334018	49.4438
0.339202	42.7517
0.419085	41.1836
0.347918	60.5281
0.281005	46.1854
0.313932	50.6989
0.316886	69.459
0.351887	62.2256
0.305737	58.1543
0.364223	55.2872
0.430467	62.7131
0.364223	44.4993
0.424916	65.1425
0.373486	37.9941
0.38613	46.1993
0.509137	48.3685
0.489285	42.5263
0.506033	57.2551
0.463716	55.9248
0.489679	62.2832
0.489679	62.4575
0.453402	42.1906
0.467748	59.6972
0.244678	67.6823
0.437674	56.5042
0.414736	65.0901
0.391329	60.7173
0.352811	72.1091
0.405874	55.315
0.428119	78.9896
0.482076	57.8559
0.334018	56.4788
0.348546	43.1147
0.303852	55.2453
0.267152	74.3886
0.437282	51.0173
0.419085	82.7725
0.342674	61.043
0.428184	68.9672
0.284399	52.4009
0.38984	55.583
0.258034	60.4076
0.258034	68.1718
0.209586	46.3036
0.399756	39.5484
0.399756	64.9537
0.399756	48.6029
0.497404	57.5666
0.214848	34.0029
0.381586	31.2854
0.459608	57.8991
0.242715	76.1209
0.19459	52.7836
0.270577	50.1114
0.313789	53.848
0.313789	51.1958
0.343854	46.2939
0.343854	51.3652
0.343854	49.6506
0.249251	53.1805
0.302329	46.732
0.302329	47.7546
0.509354	62.2399
0.306789	47.4205
0.306789	44.2753
0.372767	66.4528
0.372767	57.9363
0.372767	48.6445
0.466869	68.6723
0.466869	56.4677
0.466869	75.281
0.466869	82.2815
0.454186	60.5728
0.513177	58.7035
0.374525	70.9845
0.374525	75.9705
0.372281	65.2285
0.43729	52.7088
0.302329	70.228
0.486223	53.0895
0.503456	76.7266
0.469209	75.8256
0.258034	45.9884
0.521133	83.3856
0.312945	66.1861
0.311588	57.1587
0.316609	73.3661
0.316609	49.4378
0.502233	54.2603
0.346197	68.0105
0.262689	47.7606
0.516512	46.4179
0.38613	53.15
0.429346	60.682
0.428323	60.7095
0.463426	56.5203
0.47532	59.1765
0.185404	61.1423
0.55565	84.5485
0.4933	57.6765
0.251292	68.1061
0.490659	51.1507
0.305804	63.1848
0.50836	56.2701
0.471421	58.0772
0.53454	62.2789
0.466869	33.6878
0.522042	31.8418
0.293597	35.6028
0.430632	62.4192
0.55565	51.0801
0.251292	37.5272
0.402525	63.2679
0.383501	52.4018
0.43255	67.7853
0.293597	79.2984
0.466869	48.8333
0.389633	47.2986
0.389633	47.3986
0.43847	52.7344
0.43847	58.335
0.40259	60.2148
0.347324	39.6946
0.273158	25.5978
0.387258	68.9865
0.334018	52.4535
0.482704	71.7947

## Sheet: Fig 3a
City	Latitude	Longitude	SOCD
Aba	5.10658	7.36667	46.7182
Abidjan	5.34534	-4.02679	38.3999
Abomey-Calavi	6.44852	2.35566	47.0134
Abu Dhabi	24.4648	54.3618	41.7633
Abuja	9.05735	7.48976	37.1449
Acapulco de Juarez	16.8634	-99.8901	45.4617
Accra	5.55602	-0.1969	42.3421
Adana	37.0017	35.3289	42.9828
Ad-Dammam	26.4344	50.1033	45.5846
Addis Ababa	9.02497	38.7469	43.9825
Adelaide	-34.9287	138.599	57.5552
Aden	12.7988	45.0359	47.5614
Agadir	30.4248	-9.5937	45.6191
Agartala	23.8364	91.275	48.2812
Agra	27.1833	78.0167	37.9835
Aguascalientes	21.8833	-102.3	47.0816
Ahvaz	31.3203	48.6693	43.4262
Ajmer	26.45	74.6333	39.0856
Akron	41.0814	-81.519	69.9841
Akure	7.25256	5.19312	63.0113
Albany	42.66	-73.78	68.8051
Albuquerque	35.1107	-106.61	48.0895
Aleppo	36.2136	37.1571	40.3643
Alexandria	31.1925	29.9046	39.4735
Algiers	36.7525	3.04197	51.0996
Al-Hasakah	36.5024	40.7477	42.5152
Al-Hudaydah	14.7978	42.9545	45.1376
Aligarh	27.8833	78.0833	38.4843
Allentown-Bethlehem	40.6091	-75.476	67.8726
Al-Mansurah	31.0364	31.3807	49.4529
Almaty	43.2472	76.9101	66.2855
Al-Raqqa	35.95	39.0167	45.7426
Amman	31.9552	35.945	49.3575
Amravati	20.9333	77.75	44.2737
Amritsar	31.631	74.8755	39.2088
Amsterdam	52.374	4.88969	77.5194
Ankara	39.9199	32.8543	49.7731
Anqing	30.543	117.053	41.6232
Ansan	37.3236	126.822	52.7341
Anshan	41.1236	122.99	47.4237
Antalya	36.9081	30.6956	37.993
Antananarivo	-18.9137	47.5361	38.8838
Antwerpen	51.2199	4.40346	76.1235
Anyang,China	36.0944	114.35	38.5106
Aracaju	-10.9111	-37.0717	46.3301
Arak	34.0917	49.6892	50.6067
Ardabil	38.2498	48.2933	54.1406
Arequipa	-16.3989	-71.535	50.2556
Ar-Rayyan	25.2919	51.4244	42.616
Asansol	23.6833	86.9833	39.5233
Ashgabat	37.95	58.3833	43.7059
Asmara	15.3333	38.9333	41.6121
As-Suways	29.9681	32.5475	45.4892
Astana	51.1801	71.446	58.0535
Astrakhan	46.3497	48.0408	50.8456
Asuncion	-25.3007	-57.6359	55.6031
Athens	37.9534	23.749	54.7129
Atlanta	33.76	-84.4	63.1582
Auckland	-36.8667	174.767	67.9401
Aurangabad	19.8766	75.3433	43.5189
Austin	30.27	-97.74	54.2981
Bacolod	10.6507	122.946	45.0451
Baghdad	33.3406	44.4009	46.6337
Bago	17.3367	96.4797	37.0838
Bahawalpur	29.4	71.6833	45.229
Baishan	41.9373	126.423	54.0105
Bakersfield	35.3573	-119.032	45.8958
Baku	40.3777	49.892	56.8479
Balikpapan	-1.26753	116.829	47.647
Baltimore	39.2904	-76.6122	71.5874
Bamako	12.65	-8	38.307
Bandar Lampung	-5.4254	105.258	47.2183
Bandung	-6.91939	107.608	49.6897
Bangalore	12.9719	77.5937	45.7981
Banghazi	32.1167	20.0667	46.8958
Bangkok	13.722	100.525	45.6374
Bangui	4.36122	18.555	43.2346
Banjarmasin	-3.32442	114.591	49.5118
Banjul	13.4531	-16.6794	42.0315
Baoding	38.8511	115.49	38.0457
Baoji	34.3651	107.2	37.2463
Baotou	40.6522	109.822	44.3964
Barcelona	41.3888	2.15899	57.8851
Bareilly	28.35	79.4167	37.8664
Bari	41.1177	16.8512	53.6059
Barnaul	53.3606	83.7636	68.4714
Barquisimeto	10.0739	-69.3228	43.4619
Barranquilla	10.9639	-74.7964	54.2267
Basel	47.5584	7.57327	74.6652
Basra	30.4972	47.8149	47.7962
Batam	1.11908	104.031	47.4499
Baton Rouge	30.4507	-91.1546	61.5384
Bazhong	31.8662	106.733	40.6669
Be'er Sheva	31.2518	34.7913	41.4149
Beijing	39.9075	116.397	28.3642
Beirut	33.9	35.4833	51.8796
Belem	-1.45614	-48.479	49.5655
Belfast	54.5947	-5.92981	79.5534
Belgaum	15.8521	74.5045	42.6315
Belgrade	44.8176	20.4633	60.6261
Belo Horizonte	-19.9208	-43.9378	43.0359
Benares	25.3164	82.9822	42.211
Bengbu	32.9408	117.361	43.0354
Benin City	6.33504	5.62749	53.9846
Benxi	41.2886	123.765	48.2496
Bergamo	45.698	9.66895	70.9966
Berlin	52.5244	13.4105	68.6104
Bhavnagar	21.7667	72.15	38.0127
Bhiwandi	19.3	73.0667	39.9375
Bhopal	23.2667	77.4	37.3232
Bhubaneswar	20.2333	85.8333	40.2641
Bien Hoa	10.95	106.817	41.744
Bijie	27.307	105.284	48.1454
Bikaner	28.0167	73.3	38.9909
Bilaspur	22.0783	82.1457	42.5536
Binzhou	37.3811	118.011	35.9184
Birmingham	33.5157	-86.8011	66.3783
Birmingham (West Midlands)	52.4814	-1.8998	78.0982
Bishkek	42.87	74.59	52.0373
Blantyre-Limbe	-15.785	35.0085	39.9996
Bloemfontein	-29.1211	26.214	53.9049
Bobo-Dioulasso	11.1771	-4.2979	43.8791
Bogor	-6.60648	106.802	44.1985
Bogota	4.60971	-74.0817	51.0259
Bogra	24.85	89.3667	44.163
Bokaro Steel City	23.7873	85.9562	38.9254
Bologna	44.4938	11.3387	61.455
Bordeaux	44.8404	-0.5805	66.0072
Boston	42.3479	-71.0645	59.9984
Bouake	7.69385	-5.03031	47.3159
Bozhou	33.8703	115.777	48.5309
Brasilia	-15.7797	-47.9297	47.5429
Brazzaville	-4.26583	15.2832	39.1098
Bremen	53.0752	8.80777	73.6912
Bridgeport-Stamford	41.167	-73.2048	70.699
Brisbane	-27.4679	153.028	57.3538
Bristol	51.4552	-2.5966	81.508
Bruxelles-Brussel	50.8467	4.34992	77.9415
Bucaramanga	7.12539	-73.1198	46.9068
Bucharest	44.4328	26.1043	55.5166
Bucheon	37.4989	126.783	57.9429
Budapest	47.498	19.0399	60.299
Buenos Aires	-34.6051	-58.4004	58.4751
Buffalo	42.8879	-78.8716	73.9926
Bujumbura	-3.3822	29.3644	41.8891
Bukavu	-2.50833	28.8608	44.2715
Bulawayo	-20.15	28.5833	46.1622
Bur Sa'id	31.2565	32.2841	39.8832
Buraydah	26.326	43.975	45.5946
Bursa	40.1917	29.0611	58.7139
Busan	35.1028	129.04	50.2323
Busto Arsizio	45.6113	8.84914	68.7459
Cagayan de Oro City	8.48222	124.647	46.7573
Cairo	30.0392	31.2394	44.2178
Calgary	51.0441	-114.059	58.1975
Cali	3.43722	-76.5225	50.7604
Campinas	-22.9109	-47.0656	49.5374
Campo Grande	-20.4567	-54.6185	46.5633
Can Tho	10.0333	105.783	48.2271
Cancún	21.1743	-86.8466	51.0026
Cangzhou	38.3167	116.867	34.018
Cape Coral	26.6396	-81.9825	51.3973
Cape Town	-33.9258	18.4232	60.8853
Caracas	10.488	-66.8792	53.0824
Cartagena	10.3997	-75.5144	51.6834
Casablanca	33.5928	-7.61916	49.6432
Catania	37.5021	15.0872	47.5136
Cebu City	10.3167	123.891	46.3133
Celaya	20.5167	-100.817	47.2514
Chandigarh	30.7343	76.7933	41.0196
Changchun	43.8825	125.294	54.3467
Changde	29.0464	111.678	47.3581
Changsha	28.2274	112.938	44.339
Changshu	31.6539	120.747	42.9417
Changwon	35.2281	128.681	42.4253
Changzhi	36.1921	113.116	38.342
Changzhou, Jiangsu	31.7943	119.959	41.0521
Chaoyang	41.5773	120.451	41.6004
Chaozhou	23.6651	116.638	43.3525
Charleston-North Charleston	32.7893	-79.9863	58.9749
Charlotte	35.2271	-80.8431	67.9244
Chelyabinsk	55.1544	61.4297	64.7194
Chengde	40.9672	117.932	41.9985
Chengdu	30.6667	104.067	51.8249
Chenzhou	25.8	113.033	47.067
Cheongju	36.6372	127.49	39.2534
Cherthala	9.6835	76.3367	50.4989
Chicago	41.85	-87.65	78.3437
Chiclayo	-6.77361	-79.8417	45.0251
Chifeng	42.2646	118.915	41.771
Chihuahua	28.6333	-106.083	52.4882
Chisinau	47.0056	28.8575	62.9161
Chittagong	22.3331	91.8364	30.5607
Chon Buri	13.3611	100.988	49.7037
Chongjin	41.7956	129.776	42.0789
Chongqing	29.5628	106.553	45.827
Cincinnati	39.1047	-84.5188	75.2629
Ciudad Guayana	8.35122	-62.641	49.8844
Ciudad Juarez	31.7333	-106.483	48.1087
Cixi	30.1761	121.252	49.1822
Cleveland	41.4986	-81.6874	70.8889
Cochabamba	-17.3895	-66.1568	49.8026
Cochin	9.93069	76.2601	44.8139
Coimbatore	10.9925	76.9614	53.4534
Cologne	50.9333	6.95	75.0595
Colombo	6.93194	79.8478	46.7038
Colorado Springs	38.8634	-104.792	57.639
Columbia, South Carolina	33.9995	-81.0365	59.9918
Columbus, Ohio	39.9622	-83.0002	67.9437
Conakry	9.57164	-13.6476	34.1727
Concepcion	-36.827	-73.0498	46.9448
Concord	37.978	-122.031	58.0093
Copenhagen	55.6759	12.5655	78.2887
Cordoba	-31.4135	-64.181	46.8364
Cotonou	6.36536	2.41833	41.7863
Cracow	50.0668	19.9425	69.6314
Cucuta	7.89391	-72.5078	47.0305
Cuernavaca	18.9167	-99.25	42.7803
Cuiaba	-15.5961	-56.0967	54.5544
Culiacan	24.7994	-107.39	44.7644
Curitiba	-25.4278	-49.2731	48.0597
Cuttack	20.465	85.8793	38.389
Da Nang	16.0513	108.212	34.1879
Daegu	35.8703	128.591	35.3237
Daejon	36.3214	127.42	40.8956
Dakar	14.6937	-17.4441	36.4137
Dalian	38.9138	121.602	42.7161
Dallas-Fort Worth	32.7254	-97.3208	55.2246
Damascus	33.5086	36.3084	46.3492
Dandong	40.1198	124.374	42.3293
Danyang	32.0008	119.574	43.3316
Daqing	46.5833	125	46.6845
Dar es Salaam	-6.82349	39.2695	46.0903
Datong	40.0805	113.293	40.6504
Davao City	7.07385	125.612	47.4372
Daye	30.0987	114.97	58.0725
Dayton	39.7584	-84.1929	67.8706
Dazhou	31.2159	107.501	47.0051
Dehradun	30.3167	78.0333	35.1601
Delhi	28.6667	77.2167	37.7044
Dengzhou	32.6822	112.082	52.1373
Denizli	37.7742	29.0875	47.5141
Denpasar	-8.65	115.217	52.3929
Denver-Aurora	39.7343	-104.983	68.5589
Detroit	42.3871	-83.1026	69.8815
Deyang	31.1302	104.382	46.2313
Dezhou	37.4518	116.301	39.5241
Dhaka	23.7104	90.4074	45.4697
Dhanbad	23.8	86.45	38.9202
Diyarbakir	37.9158	40.2189	45.3052
Djibouti	11.5877	43.1447	43.2573
Dnipropetrovsk	48.45	34.9833	63.309
Doha	25.2747	51.5245	42.7148
Donetsk	48.023	37.8022	64.1405
Dongguan	23.0212	113.741	41.5581
Dongtai	32.8523	120.309	45.2758
Dongyang	29.2753	120.23	49.9552
Dongying	37.4533	118.579	35.5888
Dortmund	51.5167	7.45	74.905
Douai-Lens	50.3682	3.0795	70.3433
Douala	4.04827	9.70428	40.4183
Dresden	51.0509	13.7383	69.7103
Dubai	25.2721	55.3113	41.0649
Dublin	53.3331	-6.24889	82.722
Duesseldorf	51.2217	6.77616	77.1089
Durango	24.0333	-104.667	53.768
Durban	-29.8579	31.0292	55.9172
Durgapur	23.5204	87.3119	39.3523
Durg-Bhilainagar	21.1887	81.2806	36.5047
Dushanbe	38.5358	68.779	45.1986
Edmonton	53.5434	-113.504	67.1553
El Paso	31.7776	-106.442	47.4323
Enugu	6.4402	7.4943	48.0285
Erbil	36.1926	44.0106	46.355
Erduosi (Ordoss)	39.5917	109.767	44.3586
Erode	11.3428	77.7274	48.7143
Esfahan	32.6572	51.6776	56.9374
Eskisehir	39.7767	30.5206	53.8757
Essen	51.4537	7.01039	79.0051
Ezhou	30.4001	114.885	43.5489
Faisalabad	31.4167	73.0833	40.3749
Feicheng	36.1854	116.767	38.7234
Feira De Santana	-12.2667	-38.9667	46.4426
Fes	34.0371	-4.9998	42.4193
Firozabad	27.15	78.4167	35.0781
Florence	43.7667	11.25	62.1464
Florianopolis	-27.5967	-48.5492	51.569
Fortaleza	-3.74117	-38.5436	50.0489
Foshan	23.0228	113.12	41.9245
Frankfurt am Main	50.1167	8.68333	73.5644
Freetown	8.484	-13.2299	34.9447
Fresno	36.7545	-119.771	47.6313
Fuqing	25.725	119.379	42.7685
Fushun, Liaoning	41.8807	123.947	55.8959
Fuxin	42.0156	121.659	43.3074
Fuyang,anhui	32.8895	115.815	47.0775
Fuzhou, Fujian	26.0754	119.299	43.1883
Fuzhou, Jiangxi	27.9812	116.356	44.8034
Ganzhou	25.85	114.933	45.8666
Gaomi	36.3833	119.753	39.2969
Gauhati	26.1735	91.7503	46.8472
Gaya	24.7833	85	37.7568
Gaza (incl. Ash Shati Camp)	31.5106	34.4588	38.1823
Gaziantep	37.0594	37.3825	49.087
Gebze	40.8028	29.4307	57.3916
General Santos City	6.11278	125.172	51.8737
Geneve	46.2022	6.14569	82.6744
Genoa	44.4063	8.93386	62.1832
Glasgow	55.8651	-4.25763	84.0558
Goiania	-16.6786	-49.2539	38.0962
Gold Coast	-28.0003	153.431	56.7115
Gorakhpur	26.7599	83.3714	35.1525
Goteborg	57.7032	11.9663	74.5155
Goyang	37.6564	126.835	39.3085
Grand Rapids	42.9564	-85.6649	69.2875
Grande Sao Luis	-2.53854	-44.2832	46.4829
Grande Vitoria	-20.3054	-40.3079	47.7622
Grenoble	45.1667	5.71667	71.311
Guadalajara	20.6667	-103.333	42.1011
Guangzhou, Guangdong	23.1255	113.257	37.8208
Guatemala City	14.6127	-90.5307	45.2377
Guayaquil	-2.16667	-79.9	41.4654
Guigang	23.0964	109.609	44.5545
Guilin	25.2819	110.286	46.9325
Guiping	23.3934	110.074	45.1924
Guiyang	26.5833	106.717	54.7464
Gujranwala	32.15	74.1833	40.7005
Gulbarga	17.3333	76.8333	43.4029
Guntur	16.3	80.45	42.9956
Gwalior	26.2236	78.1792	37.4262
Gwangju	35.1461	126.919	42.7165
Ha Noi	21.0245	105.841	42.9864
Haerbin	45.7563	126.647	63.1558
Hai Phong	20.8648	106.683	42.8311
Haicheng	40.8552	122.743	45.6242
Haifa	32.8133	34.9914	37.9214
Haikou	20.0274	110.33	44.5864
Haimen	31.8952	121.168	46.349
Hamadan	34.7992	48.5146	46.3578
Hamah	35.1318	36.7578	42.3122
Hamburg	53.55	10	74.2473
Hamhung	39.9183	127.536	42.4782
Hanchuan	30.6516	113.833	42.6981
Handan	36.6006	114.468	34.1307
Hangzhou	30.2936	120.161	43.8622
Hannover	52.3705	9.73322	72.5198
Harare	-17.8294	31.0539	44.222
Hargeysa	9.56	44.065	46.7709
Hartford	41.7637	-72.6851	62.5245
Havana	23.1195	-82.3785	55.0552
Hebi	35.747	114.296	43.5158
Hefei	31.8639	117.281	45.1499
Hegang	47.3443	130.294	61.6135
Helsinki	60.1692	24.9402	77.6308
Hengyang	26.8841	112.625	47.7585
Hermosillo	29.0845	-110.967	44.9528
Heze	35.2451	115.46	42.4051
Hillah	32.4825	44.4314	44.6488
Hiroshima	34.3928	132.461	58.9908
Ho Chi Minh City	10.75	106.667	45.033
Hohhot	40.8106	111.652	40.0898
Homs	34.7318	36.7181	39.9885
Hong Kong	22.2796	114.189	42.3812
Honolulu	21.3089	-157.826	58.6384
Houston	29.7602	-95.3694	55.3909
Hsinchu	24.8058	120.97	49.3032
Huai'an	33.607	119.015	43.2386
Huaibei	33.9549	116.793	46.7552
Huaihua	27.5494	109.959	46.5511
Huambo	-12.7761	15.7392	45.0923
Huangshi	30.2068	115.085	42.6371
Hubli-Dharwad	15.4587	75.0106	42.4313
Hufuf-Mubarraz	25.41	49.5808	43.2587
Huizhou	23.0833	114.4	42.4564
Huludao	40.7524	120.836	39.9546
Huzhou	30.8703	120.093	42.9681
Hyderabad	25.3667	68.3667	37.3187
Hyderabad,india	17.3753	78.4744	42.4754
Ibadan	7.38778	3.89639	59.1261
Ibagué	4.43889	-75.2322	47.0176
Ikorodu	6.60872	3.51082	49.336
Ilorin	8.5	4.55	42.7119
Imphal	24.8167	93.95	38.9255
Indianapolis	39.7909	-86.1477	69.2512
Indore	22.7179	75.8333	37.8194
Ipoh	4.58333	101.083	50.0757
Irkutsk	52.2978	104.296	60.3177
Islamabad	33.7035	73.0594	41.1742
Istanbul	41.0138	28.9497	56.875
Izhevsk	56.8498	53.2045	65.4211
Izmir	38.4127	27.1384	48.9493
Jabalpur	23.167	79.9501	38.4384
Jacksonville, Florida	30.3322	-81.6556	59.2119
Jaipur	26.9167	75.8167	34.937
Jakarta	-6.21183	106.842	51.3167
Jalandhar	31.3256	75.5792	41.2574
Jalgaon	21.0092	75.5644	39.254
Jambi	-1.6	103.617	48.6662
Jammu	32.7278	74.8569	40.5186
Jamnagar	22.4667	70.0667	40.7339
Jamshedpur	22.8	86.1833	39.3614
Jeonju	35.8219	127.149	43.487
Jerusalem	31.769	35.2163	53.8177
Jhansi	25.4333	78.5833	39.0076
Jiamusi	46.7979	130.33	56.0602
Jiangmen	22.5833	113.083	38.3416
Jiangyin	31.9157	120.281	41.1025
Jiaozuo	35.2397	113.233	40.9351
Jiaxing	30.7665	120.748	49.0786
Jiddah	21.5169	39.2192	40.6872
Jieyang	23.5526	116.372	45.2341
Jilin	43.8508	126.56	61.6127
Jimo	36.3897	120.462	43.2409
Ji'nan, Shandong	36.6767	116.997	31.5571
Jincheng	35.4865	112.851	35.9319
Jingzhou, Hubei	30.3276	112.248	41.2864
Jinhua	29.0807	119.646	48.0256
Jining, Shandong	35.4146	116.585	40.836
Jinzhong	37.6882	112.735	39.2971
Jinzhou	41.1078	121.142	39.9121
Jiujiang	29.7041	116.001	43.9266
Jixi, Heilongjiang	45.2958	130.97	62.1497
Joao Pessoa	-7.115	-34.8631	49.3071
Jodhpur	26.2392	73.0158	37.7887
Johannesburg	-26.2023	28.0436	58.6372
Johor Bahru	1.4655	103.758	44.3793
Joinville	-26.3044	-48.8456	50.8182
Jos	9.91667	8.9	37.0912
Juiz De Fora	-21.7642	-43.3503	44.5248
Jundiai	-23.1883	-46.8913	47.9803
Kabul	34.5289	69.1725	42.3331
Kaduna	10.5222	7.43828	39.1587
Kaifeng	34.7911	114.348	39.3089
Kampala	0.31628	32.5822	49.3338
Kananga	-5.89624	22.4166	48.8238
Kannur	11.8729	75.3716	43.803
Kano	12.0001	8.51672	37.697
Kanpur	26.4667	80.35	36.3826
Kansas City	39.1142	-94.6275	64.1632
Kaohsiung	22.626	120.315	29.1667
Karachi	24.9056	67.0822	36.1319
Karaj	35.8355	51.0103	47.4821
Karbala	32.5983	44.0239	45.8097
Kathmandu	27.7017	85.3206	40.1629
Kayamkulam	9.16658	76.5043	44.1869
Kayseri	38.7322	35.4853	48.7996
Kazan	55.7887	49.1221	69.0478
Kemerovo	55.3333	86.0833	68.048
Kerman	30.2832	57.0788	56.9257
Kermanshah	34.3142	47.065	50.9753
Khabarovsk	48.4827	135.084	66.8994
Kharkiv	49.9808	36.2527	62.5495
Khartoum	15.5518	32.5324	34.75
Khulna	22.8098	89.5644	43.4825
Kiev	50.4454	30.5186	69.8769
Kigali	-1.94736	30.0579	47.4498
Kingston	17.997	-76.7936	60.4394
Kinshasa	-4.32758	15.3136	38.8191
Kirkuk	35.4681	44.3922	43.4314
Kisangani	0.51667	25.2	53.5599
Kitakyushu-Fukuoka M.M.A.	33.6064	130.418	56.6182
Kitwe	-12.8167	28.2	38.5837
Knoxville	35.9607	-83.9277	76.8306
Kolhapur	16.6956	74.2317	44.0953
Kolkata (Calcutta)	22.5335	88.356	41.3742
Kollam	8.88056	76.5917	51.8859
Konya	37.8713	32.4846	51.0576
Kota	25.1665	75.8561	38.3159
Kozhikode (Calicut)	11.2567	75.7787	44.0543
Krasnodar	45.0488	38.9725	66.8582
Krasnoyarsk	56.0097	92.7917	60.9185
Krivoi Rog	47.9108	33.3925	62.1373
Kuala Lumpur	3.1412	101.687	47.2652
Kuching	1.55	110.333	50.7617
Kuerle	41.7646	86.1472	43.9475
Kumamoto	32.7897	130.742	53.1148
Kumasi	6.68848	-1.62443	46.7244
Kunming	25.0389	102.718	39.7779
Kunshan	31.3881	120.963	48.0984
Kurnool	15.8267	78.0352	45.894
Kuwait City	29.3534	47.9822	45.5831
La Paz	-16.5	-68.15	52.6684
La Plata	-34.9215	-57.9545	58.5239
Lagos	6.45306	3.39583	38.8234
Lahore	31.5497	74.3436	37.3029
Laiwu	36.2074	117.672	40.9476
Langfang	39.5097	116.695	37.1421
Lanzhou	36.0564	103.792	36.91
Larkana	27.55	68.2167	38.2563
Las Vegas	36.1699	-115.14	54.9884
Lattakia	35.5148	35.7768	38.7161
Leicester	52.6386	-1.1317	76.4296
Leipzig	51.3396	12.3713	68.4752
Leiyang	26.4169	112.85	44.6123
Leon de los Aldamas	21.1234	-101.68	47.7732
Leshan	29.5762	103.759	42.0339
Lianyungang	34.5969	119.176	42.16
Liaocheng	36.4551	115.983	41.9394
Liaoyang	41.2719	123.173	49.3204
Libreville	0.3925	9.45365	47.1139
Liege	50.6337	5.56749	70.6587
Liling	27.6667	113.5	43.2347
Lille	50.633	3.05858	73.6207
Lilongwe	-13.9669	33.7873	39.0592
Lima	-12.0432	-77.0282	54.1705
Linfen	36.0889	111.519	29.6989
Linhai	28.8529	121.14	45.2419
Linyi, Shandong	35.0541	118.333	47.648
Lipetsk	52.6031	39.5708	64.7299
Lisbon	38.7169	-9.13987	74.8687
Liupanshui	26.5923	104.838	40.7089
Liuyang	28.15	113.633	45.6474
Liuzhou	24.3017	109.378	45.4016
Liverpool	53.4106	-2.97794	91.8603
Lodz	51.7594	19.46	66.133
Lome	6.13748	1.21227	40.9468
London	51.5085	-0.12574	81.7641
Londrina	-23.3103	-51.1628	46.7034
Longhai	24.4462	117.809	43.5558
Los Angeles-Long Beach-Santa Ana	34.0317	-118.242	53.8927
Loudi	27.7344	111.994	45.8281
Louisville	38.2419	-85.7631	70.5743
Lu'an	31.7543	116.498	42.5775
Luanda	-8.83682	13.2343	39.6543
Lubumbashi	-11.6609	27.4794	39.9134
Lucknow	26.85	80.9167	37.7897
Ludhiana	30.9	75.85	37.3706
Luohe	33.5731	114.024	45.9432
Luoyang	34.6186	112.456	38.1293
Lusaka	-15.4134	28.2771	38.9116
Luzhou	28.8775	105.441	45.4408
Lvov	49.838	24.0325	66.5563
Lyon	45.7485	4.84671	71.8899
Ma'anshan	31.7071	118.504	40.1566
Macao	22.2006	113.546	40.9937
Maceio	-9.66583	-35.7353	48.3212
Madrid	40.4165	-3.70256	55.8607
Madurai	9.93333	78.1167	44.6871
Maiduguri	11.8464	13.1603	39.1794
Makhachkala	42.9764	47.5024	50.2524
Malaga	36.7202	-4.42034	45.9934
Malappuram	11.0667	76.0667	43.3937
Malegaon	20.55	74.5333	39.2233
Managua	12.1328	-86.2504	53.4328
Manaus	-3.10194	-60.025	48.4641
Manchester	53.4809	-2.23743	87.0522
Mandalay	21.9747	96.0836	44.516
Mangalore	12.9172	74.856	44.0836
Manila	14.6042	120.982	48.9777
Maoming	21.6627	110.923	44.155
Maputo	-25.9653	32.5892	44.0356
Maracaibo	10.6317	-71.6406	50.83
Maracay	10.2469	-67.5958	49.2104
Marrakech	31.6315	-8.00828	37.7414
Marseille-Aix-en-Provence	43.5284	5.4433	61.7052
Mashhad	36.297	59.6062	56.3165
Matamoros	25.5333	-103.25	45.6594
Mathura	27.5	77.6833	37.9018
Maturin	9.75	-63.1767	50.497
Mbuji-Mayi	-6.15	23.6	47.3327
McAllen	26.2163	-98.2364	49.8521
Mecca	21.4174	39.8159	44.6568
Medan	3.58333	98.6667	50.9298
Medellin	6.25184	-75.5636	46.643
Medina	24.4635	39.6111	46.678
Meerut	28.9716	77.7193	35.8286
Meknes	33.8935	-5.54727	46.67
Melbourne	-37.814	144.963	73.4255
Memphis	35.1408	-90.0475	65.2423
Mendoza	-32.8908	-68.8272	52.3896
Merca	1.71594	44.7717	44.8918
Merida	20.9667	-89.6167	48.5812
Mersin	36.8	34.6333	42.3023
Mexicali	32.6519	-115.468	47.7213
Mexico City	19.4273	-99.1419	62.7043
Miami	25.7891	-80.204	51.6599
Mianyang, Sichuan	31.4839	104.737	45.9937
Milan	45.5531	9.18344	67.843
Miluo	28.8069	113.072	44.5006
Milwaukee	43.0389	-87.9065	72.0784
Minneapolis-St. Paul	44.9731	-93.2699	68.79
Minsk	53.9	27.5667	70.6673
Misratah	32.3753	15.0925	47.4437
Mogadishu	2.04164	45.3435	41.6462
Mombasa	-4.05466	39.6636	44.3606
Monrovia	6.30054	-10.7969	41.5872
Monterrey	25.6667	-100.317	47.1291
Montevideo	-34.8335	-56.1673	58.9032
Montreal	45.5088	-73.5878	77.2466
Moradabad	28.8333	78.7833	37.0854
Morelia	19.7008	-101.184	48.8974
Moscow	55.755	37.6218	71.9582
Mosul	36.335	43.1189	44.7167
Mudanjiang	44.5833	129.6	57.4183
Multan	30.1833	71.4833	38.9126
Mumbai (Bombay)	19.074	72.8808	43.0519
Munich	48.1371	11.5734	75.9087
Muscat	23.6139	58.5922	45.2826
Muzaffarnagar	29.4667	77.6833	35.8758
Mwanza	-2.51667	32.9	47.0463
Mysore	12.2979	76.6393	39.8416
Naberezhnye Tchelny	55.7255	52.4112	66.9988
Nagoya	35.1815	136.906	55.2707
Nagpur	21.15	79.1	42.5564
Nairobi	-1.28333	36.8167	52.8858
Najaf	31.9973	44.3314	46.2618
Namangan	40.9983	71.6726	40.8324
Nampula	-15.1165	39.2666	34.0401
Nanchang	28.6833	115.883	45.5103
Nanchong	30.7951	106.085	45.2611
Nanded Waghala	19.1618	77.3137	45.6106
Nanjing, Jiangsu	32.0482	118.79	37.0761
Nanning	22.8167	108.317	43.9153
Nantes	47.2172	-1.55336	70.0282
Nantong	31.9904	120.865	48.9823
Nanyang, Henan	32.9999	112.526	46.8666
Naples	40.8502	14.2592	58.0343
Nashik	19.9833	73.8	40.1064
Nashville-Davidson	36.161	-86.783	67.1834
Nasiriyah	31.0333	46.2667	48.1534
Natal	-5.795	-35.2094	50.2693
Nay Pyi Taw	19.745	96.1297	46.579
N'Djamena	12.1067	15.0444	38.8984
Neijiang	29.5835	105.062	44.7971
Nellore	14.4462	79.9842	43.9368
New Orleans	29.9547	-90.0751	60.4951
New York-Newark	40.717	-74.0037	77.0177
Newcastle upon Tyne	54.9733	-1.61396	78.3255
Niamey	13.5137	2.1098	38.4278
Nice-Cannes	43.6646	7.15339	63.2568
Niigata	37.9139	139.033	56.5704
Ningbo	29.8782	121.549	51.392
Nizhniy Novgorod	56.3287	44.002	69.7317
Nottingham	52.9536	-1.15047	82.8239
Nouakchott	18.0858	-15.9785	40.1454
Novokuznetsk	53.7557	87.1099	66.4098
Novosibirsk	55.0415	82.9346	67.1771
Nurenberg	49.4504	11.0758	70.0087
Nyala	12.05	24.8833	41.3569
Oaxaca de Juarez	17.05	-96.7167	52.9371
Odesa	46.4775	30.7326	57.8989
Ogden-Layton	41.223	-111.974	66.4075
Okayama	34.6507	133.913	57.0228
Oklahoma City	35.4675	-97.5164	62.1198
Omaha	41.2586	-95.9378	73.2554
Omsk	55	73.4	66.3388
Onitsha	6.14543	6.78845	51.6914
Oran	35.6911	-0.64167	48.6145
Orenburg	51.7727	55.0988	61.9469
Orlando	28.5383	-81.3792	49.0799
Orumiyeh	37.5527	45.0761	48.7285
Osaka	34.6758	135.554	62.2178
Oshogbo	7.76667	4.56667	42.7274
Oslo	59.9127	10.7461	69.3194
Ottawa-Gatineau	45.4166	-75.698	69.867
Ouagadougou	12.3642	-1.53834	36.9655
Owerri	5.48333	7.03041	43.3473
Pachuca de Soto	20.117	-98.7333	51.5989
Padang	-0.94924	100.354	48.6451
Padova	45.4152	11.8818	65.857
Palembang	-2.91673	104.746	49.826
Palermo	38.1158	13.3598	51.7238
Panama City	8.99582	-79.5196	43.4711
Panjin	41.1219	122.07	44.3727
Panzhihua	26.5851	101.713	41.5083
Paris	48.8534	2.3488	78.2723
Patiala	30.3267	76.4003	39.2022
Patna	25.6	85.1167	35.8132
Pekan Baru	0.53333	101.45	49.0001
Penza	53.2007	45.0046	64.1208
Pereira	4.81333	-75.6961	45.8035
Perm	58.0174	56.2855	66.2071
Perth	-31.9478	115.853	52.1685
Peshawar	34.002	71.5594	50.1518
Philadelphia	39.9523	-75.1638	78.7243
Phnom Penh	11.5625	104.916	42.8576
Phoenix-Mesa	33.4495	-112.075	42.4211
Pingdingshan, Henan	33.7417	113.304	43.5834
Pingxiang, Jiangxi	27.6348	113.848	51.39
Pittsburgh	40.4418	-79.9882	71.0903
Pizhou	34.3114	117.95	41.5901
Pointe-Noire	-4.77609	11.8635	37.4179
Pontianak	-0.03333	109.333	48.8558
Poona	18.5161	73.8616	41.0413
Port Elizabeth	-33.918	25.5701	56.9916
Port Harcourt	4.77742	7.0134	44.8491
Port-au-Prince	18.5392	-72.335	42.1802
Portland	45.5215	-122.68	69.4749
Porto	41.1496	-8.61099	63.623
Porto Alegre	-30.0331	-51.23	54.813
Poza Rica de Hidalgo	20.5331	-97.4595	52.7625
Poznan	52.4069	16.9299	72.9533
Prague	50.088	14.4208	67.6035
Pretoria	-25.7449	28.1878	55.0557
Providence	41.824	-71.4177	67.2585
Provo-Orem	40.2338	-111.659	66.1867
Puducherry	11.93	79.83	37.0097
Puebla	19.0415	-98.205	50.291
Putian	25.4394	119.01	43.9297
Puyang	35.7705	115.044	42.3849
P'yongyang	39.0339	125.754	41.91
Qingdao	36.0986	120.372	49.6839
Qingyuan	23.7146	113.03	46.7495
Qinhuangdao	39.9317	119.588	35.1362
Qinzhou	21.9681	108.621	44.6617
Qiqihaer	47.3408	123.967	41.7452
Qitaihe	45.7671	130.975	53.2672
Qom	34.6401	50.8764	50.5857
Quanzhou	24.8968	118.6	46.4967
Quebec	46.8123	-71.2145	71.0977
Queretaro	20.6	-100.383	47.8842
Quetta	30.199	67.0097	45.6855
Quito	-0.22985	-78.525	56.891
Qujing	25.4894	103.798	41.2787
Quzhou	28.9594	118.869	49.1864
Rabat	34.0132	-6.83255	49.1941
Raipur	21.2333	81.6333	35.5197
Rajahmundry	17.0038	81.7894	45.9227
Rajkot	22.3	70.7833	38.7384
Rajshahi	24.3667	88.6	40.6809
Raleigh	35.7789	-78.6375	67.611
Ranchi	23.35	85.3333	36.0445
Rasht	37.2808	49.5832	46.8404
Rawalpindi	33.6	73.0667	41.0151
Recife	-8.05389	-34.8811	48.1111
Renqiu	38.6989	116.094	35.6288
Reynosa	26.0833	-98.2833	45.5146
Ribeirao Preto	-21.1775	-47.8103	46.527
Richmond	37.5432	-77.4382	71.666
Riga	56.946	24.1059	71.1981
Rio de Janeiro	-22.9028	-43.2075	50.2443
Riverside-San Bernardino	33.9534	-117.396	44.5631
Riyadh	24.6905	46.7096	43.4971
Rizhao	35.4034	119.512	44.0326
Rochester	43.1569	-77.6046	70.9148
Rome	41.8947	12.4811	66.8571
Rosario	-32.9468	-60.6393	48.1227
Rostov-on-Don	47.2178	39.7032	58.9268
Rotterdam	51.9225	4.47917	76.1747
Ryazan	54.6269	39.6916	65.377
Sacramento	38.5816	-121.494	54.0051
Safaqis	34.7485	10.7562	41.6474
Saharanpur	29.9667	77.55	35.8648
Saint Petersburg	59.9299	30.3262	62.6601
Salem	11.65	78.1667	52.2632
Salt Lake City	40.7547	-111.893	59.6466
Salta	-24.7859	-65.4117	46.4508
Saltillo	25.4167	-101	53.0898
Salvador	-12.9711	-38.5108	42.9143
Samara	53.2001	50.15	64.4586
Samarinda	-0.5	117.15	53.6814
Samsun	41.2833	36.3333	53.5556
Samut Prakan	13.5993	100.597	47.6201
San Antonio	29.4241	-98.4935	54.8292
San Jose, Costa Rica	9.92782	-84.0807	54.0961
San Jose, US	37.3394	-121.895	50.0547
San Juan	18.4663	-66.1057	56.8695
San Luis Potosui	22.15	-100.983	52.3841
San Miguel de Tucuman	-26.8241	-65.2226	43.8932
San Pedro Sula	15.5	-88.0333	50.1029
San Salvador	13.6893	-89.1872	46.3672
Sana'a'	15.3531	44.2078	47.7664
Sangali	16.8544	74.5642	50.2546
Sanliurfa	37.1671	38.7939	45.3564
Santa Cruz	-17.7989	-63.1698	55.003
Santa Fe	-31.6327	-60.6983	42.0084
Santa Marta	11.2408	-74.199	42.2048
Santiago	19.4602	-70.6997	59.3075
Santiago,Chile	-33.4569	-70.6483	49.1156
Santo Domingo	18.4896	-69.9018	50.9707
Sanya	18.2676	109.503	41.4943
Sao Jose dos Campos	-23.1794	-45.8869	51.8101
Sao Paulo	-23.5475	-46.6361	50.9321
Sapporo	43.0642	141.347	57.8544
Sarasota-Bradenton	27.3364	-82.5306	51.9676
Saratov	51.5406	46.0086	66.0373
Sargodha	32.0833	72.6667	40.3123
Seattle	47.6264	-122.333	69.0672
Sekondi Takoradi	4.934	-1.7137	42.7967
Semarang	-6.9932	110.42	46.3086
Sendai	38.256	140.898	50.2141
Seongnam	37.4386	127.138	46.1114
Seoul	37.5683	126.978	39.6998
Sevilla	37.3824	-5.97613	46.6534
Shanghai	31.2222	121.458	48.5312
Shangqiu	34.4244	115.651	43.9914
Shaoguan	24.8	113.583	45.6785
Shaoyang	27.2403	111.471	47.5602
Sharjah	25.3573	55.4033	41.0965
Sheffield	53.383	-1.4659	79.2826
Sheikhupura	31.7131	73.9783	43.4322
Shenyang	41.7922	123.433	52.1254
Shenzhen	22.5415	114.063	37.2572
Shijiazhuang	38.0418	114.511	36.1259
Shimkent	42.3	69.6	41.0829
Shiraz	29.6036	52.5388	51.1273
Shiyan	32.6445	110.784	47.2627
Shizuoka-Hamamatsu M.M.A.	34.9769	138.383	54.8109
Shouguang	36.8788	118.748	34.6761
Sialkot	32.5	74.5167	40.2666
Siliguri	26.7161	88.4236	41.2063
Singapore	1.28967	103.85	40.0617
Siping	43.1633	124.369	52.1402
Skopje	42	21.4333	66.4702
Sofia	42.6975	23.3241	70.7193
Sokoto	13.0609	5.23902	35.8785
Solapur	17.6833	75.9167	44.4253
Sorocaba	-23.5017	-47.4581	53.2062
South Hampshire	50.9117	-1.40357	78.605
Springfield, Massachusett, Connecticut	42.1015	-72.5898	69.2776
Srinagar	34.0837	74.7974	54.4969
St. Louis	38.6286	-90.1972	69.1741
Stockholm	59.3326	18.0649	69.8315
Stuttgart	48.7823	9.17702	80.3315
Suining, Sichuan	30.5236	105.564	43.2712
Sukkur	27.7	68.8667	39.2083
Sulaimaniya	35.5617	45.4408	49.1946
Suqian	33.9681	118.292	45.5481
Surabaya	-7.28884	112.741	43.8933
Surat	21.1667	72.8333	37.2297
Suweon	37.2635	127.021	56.1768
Suzhou, Anhui	33.6359	116.975	45.8854
Suzhou, Jiangsu	31.3021	120.585	48.7376
Sydney	-33.8678	151.207	64.9763
Sylhet	24.8967	91.8717	36.1457
Tabriz	38.08	46.2919	42.7362
Tabuk	28.3833	36.5833	46.578
Taian, Shandong	36.1904	117.119	37.6879
Taichung	24.1416	120.673	45.1458
Taif	21.2703	40.4158	46.3377
Tainan	23.1316	120.259	34.8986
Taipei	25.047	121.546	47.5056
Taixing	32.1667	120.014	39.9738
Taiyuan, Shanxi	37.8619	112.552	43.4472
Taizhou, Jiangsu	32.4945	119.903	47.839
Taizhou, Zhejiang	28.6372	121.418	48.8717
Ta'izz	13.5795	44.0209	43.9253
Tampa-St. Petersburg	27.9475	-82.4584	50.9121
Tampico	22.2167	-97.85	44.2193
Tanger	35.7847	-5.81278	45.1728
Tangshan, Hebei	39.6285	118.18	34.7911
Tarabulus (Tripoli)	32.8752	13.1875	45.3414
Tartus	34.8932	35.8884	38.8221
Tashkent	41.2647	69.2163	43.6712
Tasikmalaya	-7.32791	108.217	46.3436
Tbilisi	41.6941	44.8337	51.0467
Tegucigalpa	14.0818	-87.2068	43.3143
Tehran	35.6944	51.4215	46.9455
Tel Aviv-Jaffa	32.0809	34.7806	35.5562
Temecula-Murrieta	33.5363	-117.163	46.1129
Tengzhou	35.0845	117.162	41.869
Teresina	-5.08917	-42.8019	41.8358
Tetouan	35.5711	-5.37242	46.0095
The Hague	52.0767	4.2986	76.3717
Thessaloniki	40.6403	22.9439	44.2436
Thiruvananthapuram	8.50694	76.9569	52.761
Thrissur	10.5167	76.2167	44.0873
Tianjin	39.1088	117.189	33.3888
Tianmen	30.6534	113.161	52.7508
Tianshui	34.5809	105.724	30.8626
Tijuana	32.5333	-117.017	52.7671
Tiruchirappalli	10.805	78.6856	47.2364
Tirunelveli	8.73333	77.7	44.2426
Tirupati	13.65	79.4167	44.6657
Tiruppur	11.1154	77.3546	44.3898
Tlaxcala	19.3139	-98.2417	53.0747
Tokyo	35.6895	139.692	72.7579
Toledo	41.6565	-83.5499	68.7145
Toluca de Lerdo	19.2839	-99.6573	52.183
Tolyatti	53.5303	49.3461	64.9222
Tomsk	56.4942	84.9742	69.2871
Tongchuan	34.8988	108.951	40.0478
Tonghua	41.7201	125.928	58.6134
Tongliao	43.6125	122.265	43.6732
Toronto	43.7001	-79.4163	75.3531
Torreon	25.5392	-103.461	46.7988
Toulon	43.124	5.93323	60.0514
Toulouse	43.6043	1.44367	67.1686
Trujillo	-8.11599	-79.03	45.5563
Tshikapa	-6.41621	20.7999	49.5551
Tucson	32.2145	-110.918	49.5755
Tula	54.2021	37.6443	65.1933
Tulsa	36.1313	-95.9373	63.4054
Tunis	36.819	10.1658	48.3166
Turin	45.0687	7.67722	60.4603
Tuxtla Gutierrez	16.75	-93.1167	41.6277
Tyumen	57.1522	65.5272	66.885
Uberlandia	-18.9186	-48.2772	47.7546
Udaipur	24.5661	73.6911	37.9369
Udon Thani	17.4157	102.786	44.3879
Ufa	54.7852	56.0456	65.0664
Ujjain	23.1833	75.7667	36.8176
Ujung Pandang	-5.1444	119.424	38.116
Ulaanbaatar	47.9077	106.883	49.1481
Ulsan	35.5372	129.317	33.7874
Ulyanovsk	54.3282	48.3866	65.8247
Umuahia	5.52627	7.48959	45.302
Uyo	5.05127	7.9335	47.8411
Vadodara	22.3	73.2	37.5989
Valencia	10.162	-68.0076	53.0139
Valencia,Spain	39.4697	-0.37739	51.5054
Valparaiso	-33.0393	-71.6273	43.9428
Vancouver	49.2497	-123.119	68.8442
Vellore	12.9333	79.1333	43.2305
Venezia	45.4357	12.3396	53.4418
Veracruz	19.2	-96.1333	40.7482
Vereeniging	-26.6731	27.9261	52.2026
Verona	45.4342	10.9978	58.6687
Vienna	48.2064	16.3707	64.7279
Vientiane	17.9667	102.6	46.8099
Vijayawada	16.5167	80.6167	41.7744
Villahermosa	17.9833	-92.9167	48.9286
Villavicencio	4.142	-73.6266	47.2927
Vilnius	54.6892	25.2798	66.2327
Virginia Beach	36.8345	-76.0872	68.8769
Visakhapatnam	17.6819	83.2097	40.6895
Vladivostok	43.1056	131.874	62.1315
Volgograd	48.7194	44.5018	55.5667
Voronezh	51.672	39.1843	58.6632
Warangal	18	79.5833	39.7691
Warri	5.51667	5.75	52.648
Warsaw	52.2298	21.0118	67.2228
Washington, D.C.	38.8951	-77.0364	69.8258
Weifang	36.71	119.102	42.7733
Weihai	37.5017	122.114	46.2472
Wenling	28.3758	121.378	47.9156
Wenzhou	27.9994	120.667	45.5346
Wichita	37.6888	-97.3362	56.8532
Winnipeg	49.8955	-97.1294	68.3325
Worcester	42.2626	-71.8023	63.5991
Wroclaw	51.1	17.0333	75.9819
Wuhai	39.6647	106.812	46.9295
Wuhan	30.5833	114.267	44.2384
Wuhu, Anhui	31.3336	118.381	40.7197
Wulumqi	43.8253	87.6038	54.2112
Wuxi, Jiangsu	31.5367	120.299	45.6267
Wuzhou	23.4832	111.274	45.4137
Xalapa	19.5377	-96.9137	44.9468
Xiamen	24.4798	118.082	44.7253
Xi'an, Shaanxi	34.2894	108.94	40.6878
Xiangtan, Hunan	27.8283	112.927	47.228
Xiantao	30.3718	113.448	44.6193
Xianyang, Shaanxi	34.3386	108.702	41.0957
Xiaogan	30.9256	113.917	46.4409
Xinghua	32.9373	119.839	40.7659
Xingtai	37.0631	114.494	37.7553
Xining	36.6167	101.767	45.5439
Xintai	35.9006	117.752	37.6802
Xinxiang	35.2989	113.901	44.2423
Xinyang	32.1289	114.075	46.3212
Xinyu	27.8043	114.933	41.7778
Xuchang	34.0167	113.817	48.4664
Xuzhou	34.2637	117.187	49.0693
Yancheng, Jiangsu	33.3569	120.155	38.0699
Yangjiang	21.8614	111.956	39.4777
Yangon	16.8053	96.1561	32.9714
Yangquan	37.8558	113.583	35.1948
Yangzhou	32.3915	119.424	39.7756
Yanji	42.9075	129.508	54.0828
Yantai	37.4651	121.437	35.2533
Yaounde	3.86667	11.5167	41.4933
Yaroslavl	57.6299	39.8737	69.55
Yazd	31.8972	54.3675	50.2074
Yekaterinburg	56.8575	60.6125	64.5533
Yerevan	40.182	44.5146	43.4834
Yibin	28.7667	104.624	43.5172
Yichang	30.7144	111.285	42.1925
Yichun, Jiangxi	27.8062	114.389	45.1228
Yinchuan	38.4681	106.273	41.0474
Yingkou	40.6648	122.228	43.838
Yiwu	29.3151	120.077	49.4593
Yongin	37.2352	127.203	46.212
Yongzhou	26.4351	111.606	45.5945
Yueyang	29.3722	113.115	42.2375
Yulin, Guangxi	22.6339	110.153	47.6952
Yuncheng	35.0231	110.993	34.3794
Zagreb	45.8144	15.978	70.7586
Zahedan	29.4963	60.8629	48.9914
Zamboanga City	6.91033	122.075	49.5702
Zanzibar	-6.16394	39.1979	44.2895
Zaozhuang	34.8647	117.554	46.4957
Zaporizhzhya	47.8229	35.1903	59.0744
Zaragoza	41.6561	-0.87734	51.9294
Zaria	11.1113	7.7227	37.4345
Zengcheng	23.2942	113.826	45.2507
Zhangjiagang	31.865	120.539	42.2688
Zhangjiakou	40.81	114.879	42.4345
Zhangqiu	36.701	117.527	35.6714
Zhangzhou	24.5133	117.656	42.1544
Zhanjiang	21.2662	110.36	41.9213
Zhaoqing	23.0512	112.46	39.7152
Zhengzhou	34.7578	113.649	34.3846
Zhenjiang, Jiangsu	32.2027	119.449	41.848
Zhongshan	22.518	113.384	44.5113
Zhoukou	33.6174	114.646	39.5626
Zhoushan	29.9885	122.213	53.5419
Zhuhai	22.2769	113.568	36.9122
Zhuji	29.7132	120.237	51.3091
Zhumadian	32.9794	114.029	40.2284
Zhuzhou	27.8333	113.15	46.5286
Zibo	36.7906	118.063	34.2565
Zigong	29.3416	104.777	45.8329
Zunyi	27.7113	106.937	44.5555
Zurich	47.3578	8.50296	79.4004

[truncated: 22 more sheets: Fig 3b, Fig 4a, Fig 4b, Fig 4c, Supplementary Fig 1a, Supplementary Fig 1b, Supplementary Fig 1c, Supplementary Fig 2a, Supplementary Fig 2b, Supplementary Fig 3, Supplementary Fig 4, Supplementary Fig 5, Supplementary Fig 6, Supplementary Fig 7, Supplementary Fig 8, Supplementary Fig 9, Supplementary Fig 10, Supplementary Fig 11, Supplementary Fig 12, Supplementary Fig 13 …]
